# Supplementary material for: Chromatin Changes in Dicer-Deficient Mouse Embryonic Stem Cells in Response to Retinoic Acid Induced Differentiation
Source: PLoS One. 2013 Sep 9;8(9):e74556. doi: 10.1371/journal.pone.0074556 (PMC3767645; doi:10.1371/journal.pone.0074556)
Supplement: Table S3 — Genomic Loci of H3K9me2 in ES and Dicer-/- ES cells. (XLS) [file pone.0074556.s006.xls]

## Sheet: Sheet1
Name	Type	Subtype	Chromosome	Start	Stop	ES	Dicer	ES/Dicer	Dicer/ES
chr1.CpG:99.1	FDicer(0.001)	CpgIslands	chr1	21951084	21952205	4	14	0.285714	3.5
chr1.CpG:104.1	FDicer(0.001)	CpgIslands	chr1	22540016	22541024	0	9.5	0	9.5
chr1.CpG:128.2	FDicer(0.001)	CpgIslands	chr1	36568608	36569851	16	60	0.266667	3.75
chr1.CpG:101.2	FDicer(0.001)	CpgIslands	chr1	38054668	38055520	0	9.5	0	9.5
chr1.CpG:167.1	FDicer(0.001)	CpgIslands	chr1	38185893	38187053	1	11.5	0.0869565	11.5
chr1.CpG:131.2	FDicer(0.001)	CpgIslands	chr1	38892646	38893621	5	18.5	0.27027	3.7
chr1.CpG:100.2	FDicer(0.001)	CpgIslands	chr1	39633370	39634372	4.5	24	0.1875	5.33333
chr1.CpG:95.2	FDicer(0.001)	CpgIslands	chr1	43884159	43884980	4	22	0.181818	5.5
chr1.CpG:168.1	FDicer(0.001)	CpgIslands	chr1	46909541	46910898	5.5	36	0.152778	6.54545
chr1.CpG:125.1	FDicer(0.001)	CpgIslands	chr1	55144254	55145484	5	14	0.357143	2.8
chr1.CpG:115.1	FDicer(0.001)	CpgIslands	chr1	55419325	55420501	5	15.5	0.322581	3.1
chr1.CpG:108.2	FDicer(0.001)	CpgIslands	chr1	57831542	57832476	1	10	0.1	10
chr1.CpG:81.4	FDicer(0.001)	CpgIslands	chr1	60099490	60100343	4	14.5	0.275862	3.625
chr1.CpG:77.3	FDicer(0.001)	CpgIslands	chr1	63160059	63160923	13	34	0.382353	2.61538
chr1.CpG:131.3	FDicer(0.001)	CpgIslands	chr1	64578941	64580312	5	17	0.294118	3.4
chr1.CpG:65.2	FDicer(0.001)	CpgIslands	chr1	72258323	72258996	3	11.5	0.26087	3.83333
chr1.CpG:149.1	FDicer(0.001)	CpgIslands	chr1	74901433	74903043	4	14	0.285714	3.5
chr1.CpG:138.1	FDicer(0.001)	CpgIslands	chr1	75501776	75502959	7.5	22	0.340909	2.93333
chr1.CpG:113.1	FDicer(0.001)	CpgIslands	chr1	78213119	78214372	3	14.5	0.206897	4.83333
chr1.CpG:109.2	FDicer(0.001)	CpgIslands	chr1	82835903	82836895	1	10.5	0.0952381	10.5
chr1.CpG:159.1	FDicer(0.001)	CpgIslands	chr1	84835029	84836875	2	11.5	0.173913	5.75
chr1.CpG:155.1	FDicer(0.001)	CpgIslands	chr1	88255186	88256582	4	13	0.307692	3.25
chr1.CpG:92.1	FDicer(0.001)	CpgIslands	chr1	91864810	91865366	3	19	0.157895	6.33333
chr1.CpG:73.4	FDicer(0.001)	CpgIslands	chr1	93355576	93356311	5	15	0.333333	3
chr1.CpG:106.2	FDicer(0.001)	CpgIslands	chr1	94076197	94077651	4	25.5	0.156863	6.375
chr1.CpG:33.9	FDicer(0.001)	CpgIslands	chr1	94996905	94997288	3	12.5	0.24	4.16667
chr1.CpG:182.1	FDicer(0.001)	CpgIslands	chr1	107886456	107888331	1	11.5	0.0869565	11.5
chr1.CpG:184.1	FDicer(0.001)	CpgIslands	chr1	108068006	108069907	7	43.5	0.16092	6.21429
chr1.CpG:244.1	FDicer(0.001)	CpgIslands	chr1	121316871	121319454	3	13	0.230769	4.33333
chr1.CpG:56.9	FDicer(0.001)	CpgIslands	chr1	134287967	134288459	3	12.5	0.24	4.16667
chr1.CpG:80.2	FDicer(0.001)	CpgIslands	chr1	137584308	137585061	2	15.5	0.129032	7.75
chr1.CpG:133.1	FDicer(0.001)	CpgIslands	chr1	138156346	138157491	2	20.5	0.097561	10.25
chr1.CpG:35.11	FDicer(0.001)	CpgIslands	chr1	154472038	154472418	1	14	0.0714286	14
chr1.CpG:75.6	FDicer(0.001)	CpgIslands	chr1	157263979	157264675	1	11	0.0909091	11
chr1.CpG:112.3	FDicer(0.001)	CpgIslands	chr1	158869093	158870138	5	15.5	0.322581	3.1
chr1.CpG:129.1	FDicer(0.001)	CpgIslands	chr1	159341917	159342960	0	11	0	11
chr1.CpG:146.1	FDicer(0.001)	CpgIslands	chr1	168930722	168931994	6	18	0.333333	3
chr1.CpG:69.6	FDicer(0.001)	CpgIslands	chr1	173433519	173434331	1	11	0.0909091	11
chr1.CpG:101.7	FDicer(0.001)	CpgIslands	chr1	177622216	177623212	9	41.5	0.216867	4.61111
chr1.CpG:69.8	FDicer(0.001)	CpgIslands	chr1	190831111	190831837	0	11	0	11
chr1.CpG:68.7	FDicer(0.001)	CpgIslands	chr1	191745769	191746277	6	28	0.214286	4.66667
chr1.CpG:126.3	FDicer(0.001)	CpgIslands	chr1	193730475	193731576	8	19.5	0.410256	2.4375
chr1.CpG:70.6	FDicer(0.001)	CpgIslands	chr1	196802467	196803025	1	13	0.0769231	13
chr10.CpG:72.1	FDicer(0.001)	CpgIslands	chr10	5913679	5914395	1	9.5	0.105263	9.5
chr10.CpG:145.1	FDicer(0.001)	CpgIslands	chr10	5958412	5959826	3	15.5	0.193548	5.16667
chr10.CpG:118.1	FDicer(0.001)	CpgIslands	chr10	17667032	17668086	10.5	30	0.35	2.85714
chr10.CpG:116.2	FDicer(0.001)	CpgIslands	chr10	18038078	18039212	2	12.5	0.16	6.25
chr10.CpG:62.1	FDicer(0.001)	CpgIslands	chr10	18564692	18565232	9	35.5	0.253521	3.94444
chr10.CpG:167.1	FDicer(0.001)	CpgIslands	chr10	19653419	19654916	9.5	21.5	0.44186	2.26316
chr10.CpG:132.1	FDicer(0.001)	CpgIslands	chr10	20031752	20032959	1	9.5	0.105263	9.5
chr10.CpG:133.2	FDicer(0.001)	CpgIslands	chr10	31328401	31329461	6	47	0.12766	7.83333
chr10.CpG:77.2	FDicer(0.001)	CpgIslands	chr10	45297572	45298260	3	18.5	0.162162	6.16667
chr10.CpG:100.1	FDicer(0.001)	CpgIslands	chr10	52137189	52138095	0	8.5	0	8.5
chr10.CpG:142.2	FDicer(0.001)	CpgIslands	chr10	60293294	60294558	5	26	0.192308	5.2
chr10.CpG:75.5	FDicer(0.001)	CpgIslands	chr10	62188453	62189001	3	23	0.130435	7.66667
chr10.CpG:33.6	FDicer(0.001)	CpgIslands	chr10	62563016	62563246	6	22	0.272727	3.66667
chr10.CpG:130.2	FDicer(0.001)	CpgIslands	chr10	62800923	62802173	1	12.5	0.08	12.5
chr10.CpG:150.1	FDicer(0.001)	CpgIslands	chr10	67010788	67012000	6	17	0.352941	2.83333
chr10.CpG:111.1	FDicer(0.001)	CpgIslands	chr10	69559417	69560760	5	16	0.3125	3.2
chr10.CpG:95.3	FDicer(0.001)	CpgIslands	chr10	70621770	70622808	4	18	0.222222	4.5
chr10.CpG:92.2	FDicer(0.001)	CpgIslands	chr10	70810292	70811292	3	11.5	0.26087	3.83333
chr10.CpG:188.1	FDicer(0.001)	CpgIslands	chr10	74523129	74524954	7.5	16	0.46875	2.13333
chr10.CpG:63.4	FDicer(0.001)	CpgIslands	chr10	74674649	74675192	0	8.5	0	8.5
chr10.CpG:106.3	FDicer(0.001)	CpgIslands	chr10	77068693	77069562	3	15.5	0.193548	5.16667
chr10.CpG:47.4	FDicer(0.001)	CpgIslands	chr10	79166983	79167419	4	16	0.25	4
chr10.CpG:131.1	FDicer(0.001)	CpgIslands	chr10	79849371	79850652	5	14	0.357143	2.8
chr10.CpG:122.1	FDicer(0.001)	CpgIslands	chr10	79861470	79862811	7	26	0.269231	3.71429
chr10.CpG:123.1	FDicer(0.001)	CpgIslands	chr10	79957530	79958927	2	12.5	0.16	6.25
chr10.CpG:132.2	FDicer(0.001)	CpgIslands	chr10	80039609	80040809	3	25.5	0.117647	8.5
chr10.CpG:32.4	FDicer(0.001)	CpgIslands	chr10	80118852	80119075	4	19.5	0.205128	4.875
chr10.CpG:56.6	FDicer(0.001)	CpgIslands	chr10	80380618	80381048	3	11.5	0.26087	3.83333
chr10.CpG:194.2	FDicer(0.001)	CpgIslands	chr10	80598764	80600912	2	11	0.181818	5.5
chr10.CpG:100.4	FDicer(0.001)	CpgIslands	chr10	80655104	80655820	11	29.5	0.372881	2.68182
chr10.CpG:75.6	FDicer(0.001)	CpgIslands	chr10	81106036	81106680	5.5	36	0.152778	6.54545
chr10.CpG:63.7	FDicer(0.001)	CpgIslands	chr10	83996512	83997073	5	15.5	0.322581	3.1
chr10.CpG:111.2	FDicer(0.001)	CpgIslands	chr10	90291662	90292647	7.5	25	0.3	3.33333
chr10.CpG:21.7	FDicer(0.001)	CpgIslands	chr10	93002532	93002742	3.5	28.5	0.122807	8.14286
chr10.CpG:185.2	FDicer(0.001)	CpgIslands	chr10	94406234	94408200	3	15	0.2	5
chr10.CpG:88.6	FDicer(0.001)	CpgIslands	chr10	110181978	110182829	2	10.5	0.190476	5.25
chr10.CpG:40.11	FDicer(0.001)	CpgIslands	chr10	112365784	112366152	5	15.5	0.322581	3.1
chr10.CpG:52.10	FDicer(0.001)	CpgIslands	chr10	114752210	114752763	5	14	0.357143	2.8
chr10.CpG:123.2	FDicer(0.001)	CpgIslands	chr10	115910049	115911421	6	15	0.4	2.5
chr10.CpG:133.6	FDicer(0.001)	CpgIslands	chr10	122701496	122702845	4.5	14	0.321429	3.11111
chr10.CpG:102.3	FDicer(0.001)	CpgIslands	chr10	126496340	126497516	2	14	0.142857	7
chr10.CpG:44.8	FDicer(0.001)	CpgIslands	chr10	127176681	127177096	9	28	0.321429	3.11111
chr10.CpG:83.2	FDicer(0.001)	CpgIslands	chr10	127813800	127814597	4	12.5	0.32	3.125
chr10.CpG:95.9	FDicer(0.001)	CpgIslands	chr10	127895620	127896514	1	9.5	0.105263	9.5
chr11.CpG:54.1	FDicer(0.001)	CpgIslands	chr11	3093000	3093702	23.5	54	0.435185	2.29787
chr11.CpG:107.1	FDicer(0.001)	CpgIslands	chr11	3548599	3549554	4	13	0.307692	3.25
chr11.CpG:100.1	FDicer(0.001)	CpgIslands	chr11	4645941	4646990	7	16.5	0.424242	2.35714
chr11.CpG:165.1	FDicer(0.001)	CpgIslands	chr11	4846999	4848244	24.5	56	0.4375	2.28571
chr11.CpG:83.1	FDicer(0.001)	CpgIslands	chr11	6374941	6375780	2	11.5	0.173913	5.75
chr11.CpG:134.1	FDicer(0.001)	CpgIslands	chr11	11936492	11938111	4	13	0.307692	3.25
chr11.CpG:68.2	FDicer(0.001)	CpgIslands	chr11	17853291	17853987	2	11.5	0.173913	5.75
chr11.CpG:71.2	FDicer(0.001)	CpgIslands	chr11	20991240	20991963	0	8.5	0	8.5
chr11.CpG:96.1	FDicer(0.001)	CpgIslands	chr11	21138587	21139666	0	14.5	0	14.5
chr11.CpG:101.1	FDicer(0.001)	CpgIslands	chr11	21892873	21893894	2	11	0.181818	5.5
chr11.CpG:76.3	FDicer(0.001)	CpgIslands	chr11	26110158	26110727	7	19	0.368421	2.71429
chr11.CpG:108.1	FDicer(0.001)	CpgIslands	chr11	43495372	43496200	1	17	0.0588235	17
chr11.CpG:86.3	FDicer(0.001)	CpgIslands	chr11	47801910	47802674	1.5	10	0.15	6.66667
chr11.CpG:109.2	FDicer(0.001)	CpgIslands	chr11	49525524	49526459	6	16	0.375	2.66667
chr11.CpG:98.2	FDicer(0.001)	CpgIslands	chr11	50105136	50106120	5	14	0.357143	2.8
chr11.CpG:54.2	FDicer(0.001)	CpgIslands	chr11	50244138	50244673	5.5	16	0.34375	2.90909
chr11.CpG:96.2	FDicer(0.001)	CpgIslands	chr11	51103269	51103966	5	27.5	0.181818	5.5
chr11.CpG:46.4	FDicer(0.001)	CpgIslands	chr11	51781068	51781399	6	18	0.333333	3
chr11.CpG:124.1	FDicer(0.001)	CpgIslands	chr11	53113120	53114264	1	9.5	0.105263	9.5
chr11.CpG:69.2	FDicer(0.001)	CpgIslands	chr11	53243972	53244764	0	11.5	0	11.5
chr11.CpG:74.3	FDicer(0.001)	CpgIslands	chr11	57458455	57459237	3	11.5	0.26087	3.83333
chr11.CpG:88.2	FDicer(0.001)	CpgIslands	chr11	57614987	57615936	5	17	0.294118	3.4
chr11.CpG:21.5	FDicer(0.001)	CpgIslands	chr11	57822117	57822329	4	12.5	0.32	3.125
chr11.CpG:119.1	FDicer(0.001)	CpgIslands	chr11	59119913	59121173	2	17.5	0.114286	8.75
chr11.CpG:94.6	FDicer(0.001)	CpgIslands	chr11	59475649	59476518	1	23	0.0434783	23
chr11.CpG:55.7	FDicer(0.001)	CpgIslands	chr11	60513196	60513573	1	11	0.0909091	11
chr11.CpG:91.7	FDicer(0.001)	CpgIslands	chr11	61392446	61393306	5	26	0.192308	5.2
chr11.CpG:91.8	FDicer(0.001)	CpgIslands	chr11	62094746	62095436	2	10.5	0.190476	5.25
chr11.CpG:106.3	FDicer(0.001)	CpgIslands	chr11	62270287	62271299	8.5	20	0.425	2.35294
chr11.CpG:169.1	FDicer(0.001)	CpgIslands	chr11	63734011	63735952	0	13	0	13
chr11.CpG:180.1	FDicer(0.001)	CpgIslands	chr11	66338727	66340388	3	14	0.214286	4.66667
chr11.CpG:91.9	FDicer(0.001)	CpgIslands	chr11	67734984	67736044	7.5	17	0.441176	2.26667
chr11.CpG:101.4	FDicer(0.001)	CpgIslands	chr11	68213036	68214116	2	11.5	0.173913	5.75
chr11.CpG:89.4	FDicer(0.001)	CpgIslands	chr11	69714815	69715811	4	21.5	0.186047	5.375
chr11.CpG:76.7	FDicer(0.001)	CpgIslands	chr11	74403233	74403919	7	16	0.4375	2.28571
chr11.CpG:71.7	FDicer(0.001)	CpgIslands	chr11	74451465	74452189	2	14.5	0.137931	7.25
chr11.CpG:65.4	FDicer(0.001)	CpgIslands	chr11	76015359	76015963	8	30.5	0.262295	3.8125
chr11.CpG:77.1	FDicer(0.001)	CpgIslands	chr11	76211944	76212794	3	12.5	0.24	4.16667
chr11.CpG:80.6	FDicer(0.001)	CpgIslands	chr11	77991715	77992512	0.5	12.5	0.04	25
chr11.CpG:28.16	FDicer(0.001)	CpgIslands	chr11	83943118	83943334	2	17	0.117647	8.5
chr11.CpG:110.3	FDicer(0.001)	CpgIslands	chr11	83992825	83993920	0	10	0	10
chr11.CpG:86.4	FDicer(0.001)	CpgIslands	chr11	87171633	87172776	2	14	0.142857	7
chr11.CpG:204.1	FDicer(0.001)	CpgIslands	chr11	94852212	94854304	1	10	0.1	10
chr11.CpG:111.3	FDicer(0.001)	CpgIslands	chr11	97011912	97013116	1	9.5	0.105263	9.5
chr11.CpG:88.7	FDicer(0.001)	CpgIslands	chr11	97407699	97408552	7	16.5	0.424242	2.35714
chr11.CpG:65.7	FDicer(0.001)	CpgIslands	chr11	98603031	98603650	1	13	0.0769231	13
chr11.CpG:92.6	FDicer(0.001)	CpgIslands	chr11	100275363	100276170	1	12.5	0.08	12.5
chr11.CpG:77.4	FDicer(0.001)	CpgIslands	chr11	100819889	100820623	4	13	0.307692	3.25
chr11.CpG:74.7	FDicer(0.001)	CpgIslands	chr11	100980842	100981513	4	13	0.307692	3.25
chr11.CpG:66.8	FDicer(0.001)	CpgIslands	chr11	101645823	101646562	3	13	0.230769	4.33333
chr11.CpG:119.3	FDicer(0.001)	CpgIslands	chr11	102679805	102680972	4.5	14.5	0.310345	3.22222
chr11.CpG:93.7	FDicer(0.001)	CpgIslands	chr11	103221534	103222227	1	11	0.0909091	11
chr11.CpG:70.8	FDicer(0.001)	CpgIslands	chr11	103671134	103671792	5	30.5	0.163934	6.1
chr11.CpG:163.1	FDicer(0.001)	CpgIslands	chr11	104092377	104094260	3.5	18	0.194444	5.14286
chr11.CpG:106.5	FDicer(0.001)	CpgIslands	chr11	104303282	104304387	4.5	15.5	0.290323	3.44444
chr11.CpG:63.9	FDicer(0.001)	CpgIslands	chr11	105451297	105451764	3	15.5	0.193548	5.16667
chr11.CpG:98.6	FDicer(0.001)	CpgIslands	chr11	106348432	106349226	0	8.5	0	8.5
chr11.CpG:102.3	FDicer(0.001)	CpgIslands	chr11	114652842	114653745	0	10	0	10
chr11.CpG:57.10	FDicer(0.001)	CpgIslands	chr11	115119114	115119728	4	14	0.285714	3.5
chr11.CpG:55.21	FDicer(0.001)	CpgIslands	chr11	115473700	115474337	4	14	0.285714	3.5
chr11.CpG:42.14	FDicer(0.001)	CpgIslands	chr11	116142518	116142976	10	26	0.384615	2.6
chr11.CpG:204.2	FDicer(0.001)	CpgIslands	chr11	116713393	116715217	2	16	0.125	8
chr11.CpG:202.1	FDicer(0.001)	CpgIslands	chr11	117515373	117517329	6	30.5	0.196721	5.08333
chr11.CpG:19.22	FDicer(0.001)	CpgIslands	chr11	117722024	117722229	1	17	0.0588235	17
chr11.CpG:47.24	FDicer(0.001)	CpgIslands	chr11	118947266	118947690	2	13	0.153846	6.5
chr11.CpG:84.6	FDicer(0.001)	CpgIslands	chr11	119464185	119465028	0	8.5	0	8.5
chr11.CpG:49.13	FDicer(0.001)	CpgIslands	chr11	119775017	119775421	3	15.5	0.193548	5.16667
chr11.CpG:150.1	FDicer(0.001)	CpgIslands	chr11	120458905	120460138	1	12.5	0.08	12.5
chr11.CpG:74.9	FDicer(0.001)	CpgIslands	chr11	120485765	120486383	2	15.5	0.129032	7.75
chr11.CpG:160.1	FDicer(0.001)	CpgIslands	chr11	120684887	120686309	2	11	0.181818	5.5
chr11.CpG:116.1	FDicer(0.001)	CpgIslands	chr11	121120980	121121846	6	17	0.352941	2.83333
chr12.CpG:153.1	FDicer(0.001)	CpgIslands	chr12	8777792	8779747	1	10	0.1	10
chr12.CpG:82.4	FDicer(0.001)	CpgIslands	chr12	32745481	32746123	6	17	0.352941	2.83333
chr12.CpG:63.2	FDicer(0.001)	CpgIslands	chr12	35591367	35592117	7	20.5	0.341463	2.92857
chr12.CpG:107.3	FDicer(0.001)	CpgIslands	chr12	40763913	40764811	3	15.5	0.193548	5.16667
chr12.CpG:190.1	FDicer(0.001)	CpgIslands	chr12	52929642	52931102	4	12.5	0.32	3.125
chr12.CpG:123.2	FDicer(0.001)	CpgIslands	chr12	53604787	53605957	3	13	0.230769	4.33333
chr12.CpG:180.1	FDicer(0.001)	CpgIslands	chr12	57633934	57636266	4	26	0.153846	6.5
chr12.CpG:86.1	FDicer(0.001)	CpgIslands	chr12	58646256	58647136	13	34	0.382353	2.61538
chr12.CpG:133.1	FDicer(0.001)	CpgIslands	chr12	60320022	60321162	14.5	28.5	0.508772	1.96552
chr12.CpG:163.1	FDicer(0.001)	CpgIslands	chr12	70297780	70299262	8	28.5	0.280702	3.5625
chr12.CpG:120.2	FDicer(0.001)	CpgIslands	chr12	70782312	70783384	2	24	0.0833333	12
chr12.CpG:125.1	FDicer(0.001)	CpgIslands	chr12	71212215	71213200	0	11	0	11
chr12.CpG:199.1	FDicer(0.001)	CpgIslands	chr12	74145602	74147861	0	8.5	0	8.5
chr12.CpG:140.1	FDicer(0.001)	CpgIslands	chr12	74646275	74647543	7	16.5	0.424242	2.35714
chr12.CpG:152.1	FDicer(0.001)	CpgIslands	chr12	79326807	79328424	2	19	0.105263	9.5
chr12.CpG:211.2	FDicer(0.001)	CpgIslands	chr12	81858401	81860412	2	12.5	0.16	6.25
chr12.CpG:59.5	FDicer(0.001)	CpgIslands	chr12	82433651	82434152	2	13	0.153846	6.5
chr12.CpG:58.4	FDicer(0.001)	CpgIslands	chr12	87165644	87166185	0	10	0	10
chr12.CpG:71.8	FDicer(0.001)	CpgIslands	chr12	103707173	103707796	2	12.5	0.16	6.25
chr12.CpG:109.4	FDicer(0.001)	CpgIslands	chr12	104115648	104116865	7	15.5	0.451613	2.21429
chr12.CpG:68.6	FDicer(0.001)	CpgIslands	chr12	104563270	104563898	2.5	11	0.227273	4.4
chr12.CpG:101.4	FDicer(0.001)	CpgIslands	chr12	106270307	106271314	3	21	0.142857	7
chr12.CpG:201.1	FDicer(0.001)	CpgIslands	chr12	109512526	109514792	9	42	0.214286	4.66667
chr12.CpG:72.6	FDicer(0.001)	CpgIslands	chr12	109661140	109661779	5	14	0.357143	2.8
chr12.CpG:104.5	FDicer(0.001)	CpgIslands	chr12	109792870	109793633	7	26	0.269231	3.71429
chr12.CpG:301.1	FDicer(0.001)	CpgIslands	chr12	110030385	110032981	17	47	0.361702	2.76471
chr12.CpG:77.2	FDicer(0.001)	CpgIslands	chr12	110691195	110692057	3	14	0.214286	4.66667
chr12.CpG:87.7	FDicer(0.001)	CpgIslands	chr12	111839460	111840216	6	15.5	0.387097	2.58333
chr12.CpG:66.4	FDicer(0.001)	CpgIslands	chr12	112088284	112088936	5	18	0.277778	3.6
chr12.CpG:157.1	FDicer(0.001)	CpgIslands	chr12	112276613	112278558	8	32.5	0.246154	4.0625
chr12.CpG:146.1	FDicer(0.001)	CpgIslands	chr12	112615178	112616434	5	20.5	0.243902	4.1
chr12.CpG:106.3	FDicer(0.001)	CpgIslands	chr12	112723361	112724212	2	25	0.08	12.5
chr12.CpG:164.1	FDicer(0.001)	CpgIslands	chr12	112775718	112777394	0	11	0	11
chr12.CpG:114.1	FDicer(0.001)	CpgIslands	chr12	113882637	113883659	0	8.5	0	8.5
chr12.CpG:171.3	FDicer(0.001)	CpgIslands	chr12	114166611	114168153	4	15.5	0.258065	3.875
chr12.CpG:117.2	FDicer(0.001)	CpgIslands	chr12	117519112	117520324	5	14	0.357143	2.8
chr13.CpG:48.1	FDicer(0.001)	CpgIslands	chr13	3916969	3917520	5	15.5	0.322581	3.1
chr13.CpG:64.1	FDicer(0.001)	CpgIslands	chr13	12658093	12658649	2	11.5	0.173913	5.75
chr13.CpG:101.1	FDicer(0.001)	CpgIslands	chr13	13876248	13877211	10	34	0.294118	3.4
chr13.CpG:287.1	FDicer(0.001)	CpgIslands	chr13	17895176	17897641	0	9.5	0	9.5
chr13.CpG:59.3	FDicer(0.001)	CpgIslands	chr13	23713966	23714512	4	24	0.166667	6
chr13.CpG:53.1	FDicer(0.001)	CpgIslands	chr13	25029091	25029511	5	14	0.357143	2.8
chr13.CpG:54.1	FDicer(0.001)	CpgIslands	chr13	30751701	30752094	2	14	0.142857	7
chr13.CpG:240.1	FDicer(0.001)	CpgIslands	chr13	31649692	31651967	2	11	0.181818	5.5
chr13.CpG:156.1	FDicer(0.001)	CpgIslands	chr13	31717367	31719040	13	43.5	0.298851	3.34615
chr13.CpG:165.1	FDicer(0.001)	CpgIslands	chr13	35832554	35834248	4	12.5	0.32	3.125
chr13.CpG:51.2	FDicer(0.001)	CpgIslands	chr13	38726631	38727169	0	10	0	10
chr13.CpG:88.3	FDicer(0.001)	CpgIslands	chr13	41345026	41345854	1	10	0.1	10
chr13.CpG:103.1	FDicer(0.001)	CpgIslands	chr13	43655010	43655678	11	33	0.333333	3
chr13.CpG:137.2	FDicer(0.001)	CpgIslands	chr13	46822180	46823581	6	14.5	0.413793	2.41667
chr13.CpG:129.1	FDicer(0.001)	CpgIslands	chr13	48356409	48357836	3	11.5	0.26087	3.83333
chr13.CpG:129.2	FDicer(0.001)	CpgIslands	chr13	49062700	49063978	11.5	30	0.383333	2.6087
chr13.CpG:69.1	FDicer(0.001)	CpgIslands	chr13	49436464	49437312	0	8.5	0	8.5
chr13.CpG:153.1	FDicer(0.001)	CpgIslands	chr13	53075555	53077209	3	17	0.176471	5.66667
chr13.CpG:122.1	FDicer(0.001)	CpgIslands	chr13	55050051	55051422	6	38	0.157895	6.33333
chr13.CpG:97.2	FDicer(0.001)	CpgIslands	chr13	55926839	55928007	19	66	0.287879	3.47368
chr13.CpG:36.7	FDicer(0.001)	CpgIslands	chr13	55929716	55930123	17	48	0.354167	2.82353
chr13.CpG:22.4	FDicer(0.001)	CpgIslands	chr13	56988989	56989240	7	20.5	0.341463	2.92857
chr13.CpG:232.1	FDicer(0.001)	CpgIslands	chr13	58228636	58230836	9.5	27	0.351852	2.84211
chr13.CpG:221.1	FDicer(0.001)	CpgIslands	chr13	60277198	60278952	4.5	13	0.346154	2.88889
chr13.CpG:77.1	FDicer(0.001)	CpgIslands	chr13	64263056	64263717	4	13	0.307692	3.25
chr13.CpG:288.1	FDicer(0.001)	CpgIslands	chr13	72765765	72769439	3	13	0.230769	4.33333
chr13.CpG:73.5	FDicer(0.001)	CpgIslands	chr13	95558772	95559328	2	12.5	0.16	6.25
chr13.CpG:119.1	FDicer(0.001)	CpgIslands	chr13	97841189	97842282	5	14.5	0.344828	2.9
chr13.CpG:201.1	FDicer(0.001)	CpgIslands	chr13	99124217	99126114	9	48.5	0.185567	5.38889
chr13.CpG:129.3	FDicer(0.001)	CpgIslands	chr13	99584387	99585430	2	11.5	0.173913	5.75
chr13.CpG:172.2	FDicer(0.001)	CpgIslands	chr13	104709736	104711889	2	14.5	0.137931	7.25
chr13.CpG:63.1	FDicer(0.001)	CpgIslands	chr13	105018604	105019280	0	10	0	10
chr13.CpG:159.1	FDicer(0.001)	CpgIslands	chr13	112476018	112477969	2	11.5	0.173913	5.75
chr13.CpG:164.2	FDicer(0.001)	CpgIslands	chr13	114407510	114408956	4	17	0.235294	4.25
chr13.CpG:82.4	FDicer(0.001)	CpgIslands	chr13	117099768	117100473	3	13	0.230769	4.33333
chr13.CpG:72.5	FDicer(0.001)	CpgIslands	chr13	119175410	119176130	21.5	42	0.511905	1.95349
chr14.CpG:93.1	FDicer(0.001)	CpgIslands	chr14	14793339	14794234	4	15.5	0.258065	3.875
chr14.CpG:21.1	FDicer(0.001)	CpgIslands	chr14	14845769	14846042	4	21.5	0.186047	5.375
chr14.CpG:79.3	FDicer(0.001)	CpgIslands	chr14	19725775	19726569	1	9.5	0.105263	9.5
chr14.CpG:36.2	FDicer(0.001)	CpgIslands	chr14	22505847	22506141	6	16	0.375	2.66667
chr14.CpG:147.1	FDicer(0.001)	CpgIslands	chr14	26426218	26427681	1	10	0.1	10
chr14.CpG:65.2	FDicer(0.001)	CpgIslands	chr14	26587898	26588860	0	8.5	0	8.5
chr14.CpG:112.2	FDicer(0.001)	CpgIslands	chr14	27783076	27784033	2	11.5	0.173913	5.75
chr14.CpG:182.1	FDicer(0.001)	CpgIslands	chr14	31528155	31529970	4	12.5	0.32	3.125
chr14.CpG:129.1	FDicer(0.001)	CpgIslands	chr14	35123453	35124646	3	18.5	0.162162	6.16667
chr14.CpG:149.1	FDicer(0.001)	CpgIslands	chr14	46276780	46278103	7.5	28.5	0.263158	3.8
chr14.CpG:109.2	FDicer(0.001)	CpgIslands	chr14	48740511	48741399	2.5	12.5	0.2	5
chr14.CpG:23.2	FDicer(0.001)	CpgIslands	chr14	50682085	50682329	3	29	0.103448	9.66667
chr14.CpG:90.3	FDicer(0.001)	CpgIslands	chr14	57396429	57397276	6	18	0.333333	3
chr14.CpG:91.3	FDicer(0.001)	CpgIslands	chr14	57676294	57677083	1	11.5	0.0869565	11.5
chr14.CpG:89.3	FDicer(0.001)	CpgIslands	chr14	58143520	58144449	3	13	0.230769	4.33333
chr14.CpG:112.3	FDicer(0.001)	CpgIslands	chr14	60244050	60245244	13.5	48.5	0.278351	3.59259
chr14.CpG:155.1	FDicer(0.001)	CpgIslands	chr14	62300266	62301973	1	9.5	0.105263	9.5
chr14.CpG:66.5	FDicer(0.001)	CpgIslands	chr14	63874519	63874962	0	8.5	0	8.5
chr14.CpG:153.2	FDicer(0.001)	CpgIslands	chr14	65880570	65881716	7	31	0.225806	4.42857
chr14.CpG:109.3	FDicer(0.001)	CpgIslands	chr14	65976883	65978039	0	9.5	0	9.5
chr14.CpG:127.1	FDicer(0.001)	CpgIslands	chr14	68701738	68703001	13	42	0.309524	3.23077
chr14.CpG:139.1	FDicer(0.001)	CpgIslands	chr14	68741651	68743128	8	19.5	0.410256	2.4375
chr14.CpG:49.8	FDicer(0.001)	CpgIslands	chr14	76903954	76904402	2	11	0.181818	5.5
chr14.CpG:51.7	FDicer(0.001)	CpgIslands	chr14	79248839	79249318	0	8.5	0	8.5
chr14.CpG:93.4	FDicer(0.001)	CpgIslands	chr14	79700525	79701650	5	14	0.357143	2.8
chr14.CpG:181.2	FDicer(0.001)	CpgIslands	chr14	103380644	103382249	4	12.5	0.32	3.125
chr14.CpG:130.1	FDicer(0.001)	CpgIslands	chr14	103497969	103499070	1	12.5	0.08	12.5
chr14.CpG:37.5	FDicer(0.001)	CpgIslands	chr14	118836127	118836520	3.5	12.5	0.28	3.57143
chr14.CpG:105.2	FDicer(0.001)	CpgIslands	chr14	122506122	122506926	1	10	0.1	10
chr14.CpG:169.1	FDicer(0.001)	CpgIslands	chr14	122862651	122864508	1	11	0.0909091	11
chr15.CpG:87.1	FDicer(0.001)	CpgIslands	chr15	10643803	10644792	1	11	0.0909091	11
chr15.CpG:77.1	FDicer(0.001)	CpgIslands	chr15	12134535	12135443	1	10	0.1	10
chr15.CpG:60.1	FDicer(0.001)	CpgIslands	chr15	12669067	12669869	1	9.5	0.105263	9.5
chr15.CpG:129.1	FDicer(0.001)	CpgIslands	chr15	25913760	25915032	5	15	0.333333	3
chr15.CpG:213.1	FDicer(0.001)	CpgIslands	chr15	27953964	27956032	6	21.5	0.27907	3.58333
chr15.CpG:164.1	FDicer(0.001)	CpgIslands	chr15	36537805	36539451	2	14.5	0.137931	7.25
chr15.CpG:72.2	FDicer(0.001)	CpgIslands	chr15	41620361	41620962	3	12.5	0.24	4.16667
chr15.CpG:89.2	FDicer(0.001)	CpgIslands	chr15	57526427	57527449	7.5	27	0.277778	3.6
chr15.CpG:105.1	FDicer(0.001)	CpgIslands	chr15	58720266	58721297	7	18	0.388889	2.57143
chr15.CpG:185.1	FDicer(0.001)	CpgIslands	chr15	59479077	59481165	1	10	0.1	10
chr15.CpG:165.1	FDicer(0.001)	CpgIslands	chr15	60654525	60656630	3	11.5	0.26087	3.83333
chr15.CpG:187.1	FDicer(0.001)	CpgIslands	chr15	75576481	75578594	7	17	0.411765	2.42857
chr15.CpG:173.1	FDicer(0.001)	CpgIslands	chr15	75739255	75741281	2	11	0.181818	5.5
chr15.CpG:82.1	FDicer(0.001)	CpgIslands	chr15	76368476	76369449	3	12.5	0.24	4.16667
chr15.CpG:129.3	FDicer(0.001)	CpgIslands	chr15	78744150	78745050	25.5	62.5	0.408	2.45098
chr15.CpG:102.3	FDicer(0.001)	CpgIslands	chr15	78873095	78873823	5	14.5	0.344828	2.9
chr15.CpG:20.4	FDicer(0.001)	CpgIslands	chr15	79100858	79101070	2	11.5	0.173913	5.75
chr15.CpG:62.4	FDicer(0.001)	CpgIslands	chr15	79187743	79188246	9.5	29	0.327586	3.05263
chr15.CpG:130.1	FDicer(0.001)	CpgIslands	chr15	79376428	79377571	0	8.5	0	8.5
chr15.CpG:42.5	FDicer(0.001)	CpgIslands	chr15	85367771	85368219	1	9.5	0.105263	9.5
chr15.CpG:163.1	FDicer(0.001)	CpgIslands	chr15	85862895	85864629	3	14.5	0.206897	4.83333
chr15.CpG:196.1	FDicer(0.001)	CpgIslands	chr15	87454500	87456136	4	24.5	0.163265	6.125
chr15.CpG:144.1	FDicer(0.001)	CpgIslands	chr15	88581599	88582854	1	10	0.1	10
chr15.CpG:35.4	FDicer(0.001)	CpgIslands	chr15	88890525	88890853	16	48.5	0.329897	3.03125
chr15.CpG:63.9	FDicer(0.001)	CpgIslands	chr15	89041730	89042381	0	15	0	15
chr15.CpG:120.3	FDicer(0.001)	CpgIslands	chr15	91402840	91403718	13.5	34.5	0.391304	2.55556
chr15.CpG:79.3	FDicer(0.001)	CpgIslands	chr15	93105245	93106206	2	11	0.181818	5.5
chr15.CpG:54.6	FDicer(0.001)	CpgIslands	chr15	93228574	93228969	7.5	16.5	0.454545	2.2
chr15.CpG:67.5	FDicer(0.001)	CpgIslands	chr15	98885558	98886233	3.5	13	0.269231	3.71429
chr15.CpG:91.3	FDicer(0.001)	CpgIslands	chr15	99500689	99501535	6	21.5	0.27907	3.58333
chr15.CpG:196.2	FDicer(0.001)	CpgIslands	chr15	100883104	100884771	17.5	58	0.301724	3.31429
chr15.CpG:44.10	FDicer(0.001)	CpgIslands	chr15	102999345	102999805	2	11	0.181818	5.5
chr16.CpG:175.1	FDicer(0.001)	CpgIslands	chr16	10784307	10786284	7	20.5	0.341463	2.92857
chr16.CpG:61.1	FDicer(0.001)	CpgIslands	chr16	10835059	10835501	6	15.5	0.387097	2.58333
chr16.CpG:67.2	FDicer(0.001)	CpgIslands	chr16	13109729	13110331	2	12.5	0.16	6.25
chr16.CpG:56.1	FDicer(0.001)	CpgIslands	chr16	14361400	14361917	6	16	0.375	2.66667
chr16.CpG:43.2	FDicer(0.001)	CpgIslands	chr16	15085027	15085340	2	12.5	0.16	6.25
chr16.CpG:160.1	FDicer(0.001)	CpgIslands	chr16	17208653	17210592	4.5	22.5	0.2	5
chr16.CpG:110.1	FDicer(0.001)	CpgIslands	chr16	17833542	17834422	14	37.5	0.373333	2.67857
chr16.CpG:57.3	FDicer(0.001)	CpgIslands	chr16	18066414	18067002	5	14	0.357143	2.8
chr16.CpG:80.3	FDicer(0.001)	CpgIslands	chr16	18288868	18289613	0	10	0	10
chr16.CpG:150.1	FDicer(0.001)	CpgIslands	chr16	18581755	18583128	5	14.5	0.344828	2.9
chr16.CpG:90.2	FDicer(0.001)	CpgIslands	chr16	18586348	18587305	3	14.5	0.206897	4.83333
chr16.CpG:109.1	FDicer(0.001)	CpgIslands	chr16	28928901	28930273	2	13	0.153846	6.5
chr16.CpG:49.4	FDicer(0.001)	CpgIslands	chr16	30070177	30070781	2	11.5	0.173913	5.75
chr16.CpG:76.1	FDicer(0.001)	CpgIslands	chr16	31080793	31081626	12.5	28.5	0.438596	2.28
chr16.CpG:105.3	FDicer(0.001)	CpgIslands	chr16	31428811	31430122	0	8.5	0	8.5
chr16.CpG:139.1	FDicer(0.001)	CpgIslands	chr16	37868158	37869250	3	19	0.157895	6.33333
chr16.CpG:42.2	FDicer(0.001)	CpgIslands	chr16	38550032	38550384	3	35	0.0857143	11.6667
chr16.CpG:91.1	FDicer(0.001)	CpgIslands	chr16	43979443	43980249	0	12.5	0	12.5
chr16.CpG:92.2	FDicer(0.001)	CpgIslands	chr16	44139763	44140601	3	16	0.1875	5.33333
chr16.CpG:120.1	FDicer(0.001)	CpgIslands	chr16	55973770	55974810	1	11.5	0.0869565	11.5
chr16.CpG:181.1	FDicer(0.001)	CpgIslands	chr16	91225565	91227887	0	8.5	0	8.5
chr16.CpG:43.4	FDicer(0.001)	CpgIslands	chr16	93608040	93608490	5	17	0.294118	3.4
chr16.CpG:74.4	FDicer(0.001)	CpgIslands	chr16	94346787	94347529	2.5	11	0.227273	4.4
chr16.CpG:155.2	FDicer(0.001)	CpgIslands	chr16	94591876	94593240	0	8.5	0	8.5
chr16.CpG:137.1	FDicer(0.001)	CpgIslands	chr16	96303259	96304333	9.5	31	0.306452	3.26316
chr17.CpG:224.1	FDicer(0.001)	CpgIslands	chr17	4994039	4996845	8.5	33.5	0.253731	3.94118
chr17.CpG:66.2	FDicer(0.001)	CpgIslands	chr17	15967507	15968230	2	13	0.153846	6.5
chr17.CpG:66.3	FDicer(0.001)	CpgIslands	chr17	23836749	23837285	7.5	18.5	0.405405	2.46667
chr17.CpG:65.2	FDicer(0.001)	CpgIslands	chr17	24806456	24807092	5	14	0.357143	2.8
chr17.CpG:84.1	FDicer(0.001)	CpgIslands	chr17	24832697	24833553	5	14	0.357143	2.8
chr17.CpG:103.1	FDicer(0.001)	CpgIslands	chr17	25969476	25970621	1	9.5	0.105263	9.5
chr17.CpG:142.1	FDicer(0.001)	CpgIslands	chr17	26204544	26206672	3	14.5	0.206897	4.83333
chr17.CpG:32.8	FDicer(0.001)	CpgIslands	chr17	26337866	26338165	5	18	0.277778	3.6
chr17.CpG:98.1	FDicer(0.001)	CpgIslands	chr17	26551503	26552511	2	17	0.117647	8.5
chr17.CpG:103.2	FDicer(0.001)	CpgIslands	chr17	26644927	26645849	4	13	0.307692	3.25
chr17.CpG:135.1	FDicer(0.001)	CpgIslands	chr17	27340526	27341555	8	28.5	0.280702	3.5625
chr17.CpG:127.2	FDicer(0.001)	CpgIslands	chr17	27759609	27760736	4	18	0.222222	4.5
chr17.CpG:78.1	FDicer(0.001)	CpgIslands	chr17	27957029	27957874	2	14.5	0.137931	7.25
chr17.CpG:84.2	FDicer(0.001)	CpgIslands	chr17	30712566	30713587	7	42	0.166667	6
chr17.CpG:88.6	FDicer(0.001)	CpgIslands	chr17	32420895	32421775	1	11	0.0909091	11
chr17.CpG:27.8	FDicer(0.001)	CpgIslands	chr17	33918122	33918384	3	11.5	0.26087	3.83333
chr17.CpG:114.1	FDicer(0.001)	CpgIslands	chr17	33954253	33955284	0	8.5	0	8.5
chr17.CpG:40.7	FDicer(0.001)	CpgIslands	chr17	36368211	36368531	11	20	0.55	1.81818
chr17.CpG:117.1	FDicer(0.001)	CpgIslands	chr17	36407935	36408867	2	12.5	0.16	6.25
chr17.CpG:34.9	FDicer(0.001)	CpgIslands	chr17	46633637	46633947	3	11.5	0.26087	3.83333
chr17.CpG:51.7	FDicer(0.001)	CpgIslands	chr17	47547199	47547702	3	11.5	0.26087	3.83333
chr17.CpG:142.2	FDicer(0.001)	CpgIslands	chr17	50648012	50649334	4	13.5	0.296296	3.375
chr17.CpG:68.5	FDicer(0.001)	CpgIslands	chr17	56175694	56176268	2	15	0.133333	7.5
chr17.CpG:135.2	FDicer(0.001)	CpgIslands	chr17	63848747	63849982	6	24	0.25	4
chr17.CpG:134.4	FDicer(0.001)	CpgIslands	chr17	66131913	66133319	0	11	0	11
chr17.CpG:146.3	FDicer(0.001)	CpgIslands	chr17	66425646	66426939	0	9.5	0	9.5
chr17.CpG:178.1	FDicer(0.001)	CpgIslands	chr17	66797776	66799236	3	15.5	0.193548	5.16667
chr17.CpG:82.5	FDicer(0.001)	CpgIslands	chr17	71901152	71901860	0	8.5	0	8.5
chr17.CpG:125.2	FDicer(0.001)	CpgIslands	chr17	74693737	74695130	3	18.5	0.162162	6.16667
chr17.CpG:120.3	FDicer(0.001)	CpgIslands	chr17	80605793	80606865	4	14	0.285714	3.5
chr17.CpG:42.11	FDicer(0.001)	CpgIslands	chr17	82069372	82069918	3	18	0.166667	6
chr17.CpG:84.4	FDicer(0.001)	CpgIslands	chr17	83750137	83750748	2.5	14.5	0.172414	5.8
chr17.CpG:301.1	FDicer(0.001)	CpgIslands	chr17	84584941	84588054	17	48.5	0.350515	2.85294
chr17.CpG:165.3	FDicer(0.001)	CpgIslands	chr17	86566593	86568311	5	15.5	0.322581	3.1
chr17.CpG:92.4	FDicer(0.001)	CpgIslands	chr17	88145327	88146132	9.5	30.5	0.311475	3.21053
chr18.CpG:45.1	FDicer(0.001)	CpgIslands	chr18	3383026	3383495	0	10.5	0	10.5
chr18.CpG:125.1	FDicer(0.001)	CpgIslands	chr18	10725517	10726634	5	23.5	0.212766	4.7
chr18.CpG:71.1	FDicer(0.001)	CpgIslands	chr18	12802076	12802912	4.5	14.5	0.310345	3.22222
chr18.CpG:186.1	FDicer(0.001)	CpgIslands	chr18	15220365	15222848	0	11.5	0	11.5
chr18.CpG:50.2	FDicer(0.001)	CpgIslands	chr18	20716502	20716999	1	16	0.0625	16
chr18.CpG:131.2	FDicer(0.001)	CpgIslands	chr18	24363770	24365000	1	14.5	0.0689655	14.5
chr18.CpG:115.1	FDicer(0.001)	CpgIslands	chr18	32070112	32071012	14	40.5	0.345679	2.89286
chr18.CpG:104.1	FDicer(0.001)	CpgIslands	chr18	32322460	32323254	1	14.5	0.0689655	14.5
chr18.CpG:64.1	FDicer(0.001)	CpgIslands	chr18	33098799	33099318	6	23.5	0.255319	3.91667
chr18.CpG:97.1	FDicer(0.001)	CpgIslands	chr18	34936565	34937379	1	10	0.1	10
chr18.CpG:95.2	FDicer(0.001)	CpgIslands	chr18	36177517	36178333	11.5	42	0.27381	3.65217
chr18.CpG:99.3	FDicer(0.001)	CpgIslands	chr18	49992175	49992874	1	10	0.1	10
chr18.CpG:77.3	FDicer(0.001)	CpgIslands	chr18	53404935	53405687	4	13	0.307692	3.25
chr18.CpG:107.1	FDicer(0.001)	CpgIslands	chr18	54021437	54022568	3	16	0.1875	5.33333
chr18.CpG:205.1	FDicer(0.001)	CpgIslands	chr18	56866946	56868707	10.5	29.5	0.355932	2.80952
chr18.CpG:75.7	FDicer(0.001)	CpgIslands	chr18	57514291	57514878	7	17	0.411765	2.42857
chr18.CpG:164.1	FDicer(0.001)	CpgIslands	chr18	58037637	58039312	14.5	35	0.414286	2.41379
chr18.CpG:32.7	FDicer(0.001)	CpgIslands	chr18	61696037	61696331	6	26.5	0.226415	4.41667
chr18.CpG:50.4	FDicer(0.001)	CpgIslands	chr18	64648473	64648976	4	16.5	0.242424	4.125
chr18.CpG:83.2	FDicer(0.001)	CpgIslands	chr18	65740244	65741072	2	11	0.181818	5.5
chr18.CpG:55.6	FDicer(0.001)	CpgIslands	chr18	66094464	66095047	1	10	0.1	10
chr18.CpG:70.4	FDicer(0.001)	CpgIslands	chr18	66618037	66618608	1.5	10	0.15	6.66667
chr18.CpG:83.3	FDicer(0.001)	CpgIslands	chr18	67770192	67770954	9.5	19.5	0.487179	2.05263
chr18.CpG:103.4	FDicer(0.001)	CpgIslands	chr18	73862755	73863979	3	13	0.230769	4.33333
chr18.CpG:122.1	FDicer(0.001)	CpgIslands	chr18	76400816	76401821	4.5	16	0.28125	3.55556
chr18.CpG:42.6	FDicer(0.001)	CpgIslands	chr18	77168641	77169032	1	11	0.0909091	11
chr18.CpG:94.4	FDicer(0.001)	CpgIslands	chr18	77303679	77304613	6	15.5	0.387097	2.58333
chr18.CpG:88.3	FDicer(0.001)	CpgIslands	chr18	80403288	80404150	4	12.5	0.32	3.125
chr18.CpG:83.4	FDicer(0.001)	CpgIslands	chr18	80492380	80493193	3	12.5	0.24	4.16667
chr18.CpG:105.2	FDicer(0.001)	CpgIslands	chr18	80519177	80519961	11.5	29	0.396552	2.52174
chr18.CpG:112.2	FDicer(0.001)	CpgIslands	chr18	80904330	80905402	5	19	0.263158	3.8
chr18.CpG:65.4	FDicer(0.001)	CpgIslands	chr18	82575006	82575944	5	14.5	0.344828	2.9
chr18.CpG:38.12	FDicer(0.001)	CpgIslands	chr18	84758216	84758526	2	20.5	0.097561	10.25
chr18.CpG:43.8	FDicer(0.001)	CpgIslands	chr18	84889444	84889862	3	12.5	0.24	4.16667
chr19.CpG:71.1	FDicer(0.001)	CpgIslands	chr19	4169407	4170119	10	23.5	0.425532	2.35
chr19.CpG:39.1	FDicer(0.001)	CpgIslands	chr19	4305612	4306052	6	17.5	0.342857	2.91667
chr19.CpG:58.1	FDicer(0.001)	CpgIslands	chr19	4476634	4477151	2	13	0.153846	6.5
chr19.CpG:87.1	FDicer(0.001)	CpgIslands	chr19	4614859	4615687	1	12.5	0.08	12.5
chr19.CpG:83.1	FDicer(0.001)	CpgIslands	chr19	4711753	4712638	4	15.5	0.258065	3.875
chr19.CpG:120.1	FDicer(0.001)	CpgIslands	chr19	5306752	5307815	11	32	0.34375	2.90909
chr19.CpG:104.2	FDicer(0.001)	CpgIslands	chr19	5567312	5568412	3	11.5	0.26087	3.83333
chr19.CpG:108.1	FDicer(0.001)	CpgIslands	chr19	5637165	5638125	2	11	0.181818	5.5
chr19.CpG:61.1	FDicer(0.001)	CpgIslands	chr19	5741653	5742295	1	10	0.1	10
chr19.CpG:138.1	FDicer(0.001)	CpgIslands	chr19	6427827	6428991	15.5	68.5	0.226277	4.41935
chr19.CpG:63.2	FDicer(0.001)	CpgIslands	chr19	7315463	7315864	1	17	0.0588235	17
chr19.CpG:35.3	FDicer(0.001)	CpgIslands	chr19	10315021	10315369	6	21.5	0.27907	3.58333
chr19.CpG:142.1	FDicer(0.001)	CpgIslands	chr19	10531044	10532303	5.5	14.5	0.37931	2.63636
chr19.CpG:211.1	FDicer(0.001)	CpgIslands	chr19	14671403	14673596	2	14.5	0.137931	7.25
chr19.CpG:169.2	FDicer(0.001)	CpgIslands	chr19	21346284	21347593	2	11	0.181818	5.5
chr19.CpG:103.5	FDicer(0.001)	CpgIslands	chr19	21727318	21728363	3	19.5	0.153846	6.5
chr19.CpG:150.1	FDicer(0.001)	CpgIslands	chr19	23967228	23968320	10.5	41	0.256098	3.90476
chr19.CpG:71.3	FDicer(0.001)	CpgIslands	chr19	24354714	24355182	2	14.5	0.137931	7.25
chr19.CpG:110.2	FDicer(0.001)	CpgIslands	chr19	25073681	25074433	4	23	0.173913	5.75
chr19.CpG:128.1	FDicer(0.001)	CpgIslands	chr19	27291445	27292817	3	11.5	0.26087	3.83333
chr19.CpG:113.1	FDicer(0.001)	CpgIslands	chr19	34952770	34953737	4	18	0.222222	4.5
chr19.CpG:121.1	FDicer(0.001)	CpgIslands	chr19	36131091	36132271	3	14.5	0.206897	4.83333
chr19.CpG:95.3	FDicer(0.001)	CpgIslands	chr19	36908645	36909397	12.5	36	0.347222	2.88
chr19.CpG:119.1	FDicer(0.001)	CpgIslands	chr19	38910988	38912013	1	9.5	0.105263	9.5
chr19.CpG:50.4	FDicer(0.001)	CpgIslands	chr19	41557599	41558046	3	19.5	0.153846	6.5
chr19.CpG:78.4	FDicer(0.001)	CpgIslands	chr19	42222055	42222978	6	23.5	0.255319	3.91667
chr19.CpG:149.1	FDicer(0.001)	CpgIslands	chr19	43514796	43516159	3	18.5	0.162162	6.16667
chr19.CpG:159.1	FDicer(0.001)	CpgIslands	chr19	44830066	44831997	5	16.5	0.30303	3.3
chr19.CpG:75.2	FDicer(0.001)	CpgIslands	chr19	46423242	46423791	2	12.5	0.16	6.25
chr19.CpG:160.2	FDicer(0.001)	CpgIslands	chr19	47089000	47090235	24.5	62	0.395161	2.53061
chr19.CpG:70.7	FDicer(0.001)	CpgIslands	chr19	47124795	47125538	1	11	0.0909091	11
chr19.CpG:75.3	FDicer(0.001)	CpgIslands	chr19	47142092	47142975	0	11	0	11
chr19.CpG:110.4	FDicer(0.001)	CpgIslands	chr19	47327544	47328308	7.5	19.5	0.384615	2.6
chr19.CpG:82.3	FDicer(0.001)	CpgIslands	chr19	47653800	47654361	2	10.5	0.190476	5.25
chr19.CpG:88.2	FDicer(0.001)	CpgIslands	chr19	53403771	53404524	1	10	0.1	10
chr19.CpG:120.2	FDicer(0.001)	CpgIslands	chr19	53603191	53604199	4	15.5	0.258065	3.875
chr19.CpG:164.2	FDicer(0.001)	CpgIslands	chr19	59419295	59420846	18	46.5	0.387097	2.58333
chr2.CpG:62.1	FDicer(0.001)	CpgIslands	chr2	6793297	6793960	0	10	0	10
chr2.CpG:48.2	FDicer(0.001)	CpgIslands	chr2	10294110	10294736	4	15.5	0.258065	3.875
chr2.CpG:129.1	FDicer(0.001)	CpgIslands	chr2	13976704	13977842	1	9.5	0.105263	9.5
chr2.CpG:141.1	FDicer(0.001)	CpgIslands	chr2	17985829	17987250	3	14.5	0.206897	4.83333
chr2.CpG:162.1	FDicer(0.001)	CpgIslands	chr2	18610347	18612140	1	10	0.1	10
chr2.CpG:65.1	FDicer(0.001)	CpgIslands	chr2	25110674	25111398	0	9.5	0	9.5
chr2.CpG:86.1	FDicer(0.001)	CpgIslands	chr2	25227675	25228511	2	11.5	0.173913	5.75
chr2.CpG:86.2	FDicer(0.001)	CpgIslands	chr2	25977769	25978531	6	14.5	0.413793	2.41667
chr2.CpG:159.1	FDicer(0.001)	CpgIslands	chr2	27281229	27282872	12	61.5	0.195122	5.125
chr2.CpG:71.2	FDicer(0.001)	CpgIslands	chr2	28060964	28061829	5.5	14.5	0.37931	2.63636
chr2.CpG:107.1	FDicer(0.001)	CpgIslands	chr2	28302037	28302918	0	8.5	0	8.5
chr2.CpG:27.1	FDicer(0.001)	CpgIslands	chr2	28388956	28389246	1	11	0.0909091	11
chr2.CpG:63.1	FDicer(0.001)	CpgIslands	chr2	29904138	29904773	8	36	0.222222	4.5
chr2.CpG:74.1	FDicer(0.001)	CpgIslands	chr2	30247607	30248407	6	19	0.315789	3.16667
chr2.CpG:223.1	FDicer(0.001)	CpgIslands	chr2	30327872	30330224	8.5	18	0.472222	2.11765
chr2.CpG:67.3	FDicer(0.001)	CpgIslands	chr2	30700728	30701259	2	12.5	0.16	6.25
chr2.CpG:55.7	FDicer(0.001)	CpgIslands	chr2	30822943	30823507	3	11.5	0.26087	3.83333
chr2.CpG:97.1	FDicer(0.001)	CpgIslands	chr2	32250994	32252227	5	24	0.208333	4.8
chr2.CpG:43.5	FDicer(0.001)	CpgIslands	chr2	32462379	32462828	1	11.5	0.0869565	11.5
chr2.CpG:86.3	FDicer(0.001)	CpgIslands	chr2	33286292	33287141	1	9.5	0.105263	9.5
chr2.CpG:114.1	FDicer(0.001)	CpgIslands	chr2	34226574	34227750	7	41	0.170732	5.85714
chr2.CpG:85.2	FDicer(0.001)	CpgIslands	chr2	35516681	35517687	6	16.5	0.363636	2.75
chr2.CpG:33.7	FDicer(0.001)	CpgIslands	chr2	35866896	35867264	0	8.5	0	8.5
chr2.CpG:65.2	FDicer(0.001)	CpgIslands	chr2	35960083	35960795	0	8.5	0	8.5
chr2.CpG:57.3	FDicer(0.001)	CpgIslands	chr2	38367218	38367638	3	11.5	0.26087	3.83333
chr2.CpG:124.1	FDicer(0.001)	CpgIslands	chr2	61649600	61650616	2	13	0.153846	6.5
chr2.CpG:95.3	FDicer(0.001)	CpgIslands	chr2	61653435	61654263	1	13	0.0769231	13
chr2.CpG:149.1	FDicer(0.001)	CpgIslands	chr2	68308924	68310554	2	21.5	0.0930233	10.75
chr2.CpG:84.4	FDicer(0.001)	CpgIslands	chr2	69735176	69735953	7	17	0.411765	2.42857
chr2.CpG:72.3	FDicer(0.001)	CpgIslands	chr2	73748680	73749425	0	10	0	10
chr2.CpG:45.6	FDicer(0.001)	CpgIslands	chr2	74495755	74496098	1	9.5	0.105263	9.5
chr2.CpG:30.9	FDicer(0.001)	CpgIslands	chr2	74570762	74571094	0	10	0	10
chr2.CpG:50.4	FDicer(0.001)	CpgIslands	chr2	84510346	84510948	1	19	0.0526316	19
chr2.CpG:125.2	FDicer(0.001)	CpgIslands	chr2	90729572	90730603	4.5	25	0.18	5.55556
chr2.CpG:49.5	FDicer(0.001)	CpgIslands	chr2	92440070	92440657	1	11.5	0.0869565	11.5
chr2.CpG:112.5	FDicer(0.001)	CpgIslands	chr2	92885545	92886604	7.5	19	0.394737	2.53333
chr2.CpG:91.4	FDicer(0.001)	CpgIslands	chr2	104656271	104657395	0	15	0	15
chr2.CpG:76.6	FDicer(0.001)	CpgIslands	chr2	109730742	109731425	1	10	0.1	10
chr2.CpG:75.6	FDicer(0.001)	CpgIslands	chr2	112079407	112080042	1	11.5	0.0869565	11.5
chr2.CpG:58.11	FDicer(0.001)	CpgIslands	chr2	113839099	113839559	7	16	0.4375	2.28571
chr2.CpG:173.1	FDicer(0.001)	CpgIslands	chr2	118528155	118530043	4	13	0.307692	3.25
chr2.CpG:33.15	FDicer(0.001)	CpgIslands	chr2	119096677	119096969	1	12.5	0.08	12.5
chr2.CpG:114.4	FDicer(0.001)	CpgIslands	chr2	119568011	119569161	4	16	0.25	4
chr2.CpG:95.4	FDicer(0.001)	CpgIslands	chr2	119583788	119584733	7	15.5	0.451613	2.21429
chr2.CpG:95.5	FDicer(0.001)	CpgIslands	chr2	125072926	125073694	2	16	0.125	8
chr2.CpG:87.3	FDicer(0.001)	CpgIslands	chr2	125331183	125332229	3	14	0.214286	4.66667
chr2.CpG:73.6	FDicer(0.001)	CpgIslands	chr2	130099789	130100551	16.5	35	0.471429	2.12121
chr2.CpG:76.8	FDicer(0.001)	CpgIslands	chr2	130732003	130732712	6	14.5	0.413793	2.41667
chr2.CpG:73.7	FDicer(0.001)	CpgIslands	chr2	131004903	131005600	0	9	0	9
chr2.CpG:82.6	FDicer(0.001)	CpgIslands	chr2	143688161	143688847	5	15	0.333333	3
chr2.CpG:252.1	FDicer(0.001)	CpgIslands	chr2	146047001	146049584	11.5	39.5	0.291139	3.43478
chr2.CpG:193.1	FDicer(0.001)	CpgIslands	chr2	146909574	146911293	4.5	13	0.346154	2.88889
chr2.CpG:32.12	FDicer(0.001)	CpgIslands	chr2	150493721	150493971	1	14.5	0.0689655	14.5
chr2.CpG:114.5	FDicer(0.001)	CpgIslands	chr2	151527730	151528723	5	16	0.3125	3.2
chr2.CpG:76.9	FDicer(0.001)	CpgIslands	chr2	151931131	151931740	0	9.5	0	9.5
chr2.CpG:127.2	FDicer(0.001)	CpgIslands	chr2	151968949	151969910	10.5	61.5	0.170732	5.85714
chr2.CpG:169.1	FDicer(0.001)	CpgIslands	chr2	152222464	152224736	4	16	0.25	4
chr2.CpG:116.1	FDicer(0.001)	CpgIslands	chr2	154395057	154395934	5.5	25.5	0.215686	4.63636
chr2.CpG:69.12	FDicer(0.001)	CpgIslands	chr2	157249713	157250413	5	15.5	0.322581	3.1
chr2.CpG:58.14	FDicer(0.001)	CpgIslands	chr2	157769540	157770202	6	16	0.375	2.66667
chr2.CpG:91.6	FDicer(0.001)	CpgIslands	chr2	158436479	158437350	1.5	11.5	0.130435	7.66667
chr2.CpG:91.7	FDicer(0.001)	CpgIslands	chr2	160934254	160935412	2	17	0.117647	8.5
chr2.CpG:104.4	FDicer(0.001)	CpgIslands	chr2	162486165	162487172	4	14.5	0.275862	3.625
chr2.CpG:154.2	FDicer(0.001)	CpgIslands	chr2	162756704	162758107	5	14	0.357143	2.8
chr2.CpG:141.4	FDicer(0.001)	CpgIslands	chr2	163028661	163030393	5	14.5	0.344828	2.9
chr2.CpG:87.4	FDicer(0.001)	CpgIslands	chr2	163201346	163202121	2	14	0.142857	7
chr2.CpG:53.10	FDicer(0.001)	CpgIslands	chr2	163297946	163298444	0	9.5	0	9.5
chr2.CpG:57.10	FDicer(0.001)	CpgIslands	chr2	163679405	163679837	4	19	0.210526	4.75
chr2.CpG:98.5	FDicer(0.001)	CpgIslands	chr2	166888017	166888780	0	8.5	0	8.5
chr2.CpG:190.1	FDicer(0.001)	CpgIslands	chr2	167013625	167015891	1	11.5	0.0869565	11.5
chr2.CpG:206.2	FDicer(0.001)	CpgIslands	chr2	167514052	167515684	3	25.5	0.117647	8.5
chr2.CpG:101.7	FDicer(0.001)	CpgIslands	chr2	168031858	168032980	3	14	0.214286	4.66667
chr2.CpG:224.1	FDicer(0.001)	CpgIslands	chr2	168055244	168057238	3	12.5	0.24	4.16667
chr2.CpG:44.21	FDicer(0.001)	CpgIslands	chr2	173403564	173403939	4	14.5	0.275862	3.625
chr2.CpG:289.1	FDicer(0.001)	CpgIslands	chr2	174152794	174156646	8.5	17	0.5	2
chr2.CpG:79.5	FDicer(0.001)	CpgIslands	chr2	179711206	179711942	7.5	26	0.288462	3.46667
chr2.CpG:103.8	FDicer(0.001)	CpgIslands	chr2	180376649	180377625	20	53.5	0.373832	2.675
chr2.CpG:73.12	FDicer(0.001)	CpgIslands	chr2	180869332	180869916	3	23	0.130435	7.66667
chr2.CpG:172.4	FDicer(0.001)	CpgIslands	chr2	181193207	181195236	2	16	0.125	8
chr3.CpG:108.1	FDicer(0.001)	CpgIslands	chr3	8666662	8667747	2	11	0.181818	5.5
chr3.CpG:162.1	FDicer(0.001)	CpgIslands	chr3	9250021	9251819	9.5	27	0.351852	2.84211
chr3.CpG:50.1	FDicer(0.001)	CpgIslands	chr3	9609693	9610197	11	25.5	0.431373	2.31818
chr3.CpG:100.1	FDicer(0.001)	CpgIslands	chr3	14578450	14579227	5	14.5	0.344828	2.9
chr3.CpG:162.2	FDicer(0.001)	CpgIslands	chr3	30993013	30994617	2	11.5	0.173913	5.75
chr3.CpG:67.1	FDicer(0.001)	CpgIslands	chr3	32264212	32264742	2	11	0.181818	5.5
chr3.CpG:158.1	FDicer(0.001)	CpgIslands	chr3	37538668	37540071	9.5	23	0.413043	2.42105
chr3.CpG:52.3	FDicer(0.001)	CpgIslands	chr3	41367311	41367880	2	13	0.153846	6.5
chr3.CpG:136.1	FDicer(0.001)	CpgIslands	chr3	51028376	51029433	1	10.5	0.0952381	10.5
chr3.CpG:82.2	FDicer(0.001)	CpgIslands	chr3	53266984	53267931	0	8.5	0	8.5
chr3.CpG:138.1	FDicer(0.001)	CpgIslands	chr3	55986724	55988043	4	12.5	0.32	3.125
chr3.CpG:261.1	FDicer(0.001)	CpgIslands	chr3	58218543	58221129	1	10	0.1	10
chr3.CpG:75.1	FDicer(0.001)	CpgIslands	chr3	66784766	66785535	1	12.5	0.08	12.5
chr3.CpG:130.2	FDicer(0.001)	CpgIslands	chr3	83843286	83844675	2	20.5	0.097561	10.25
chr3.CpG:118.1	FDicer(0.001)	CpgIslands	chr3	87710015	87710948	1	14	0.0714286	14
chr3.CpG:139.2	FDicer(0.001)	CpgIslands	chr3	87826445	87828000	6	15.5	0.387097	2.58333
chr3.CpG:80.4	FDicer(0.001)	CpgIslands	chr3	88004433	88005209	2	11.5	0.173913	5.75
chr3.CpG:112.1	FDicer(0.001)	CpgIslands	chr3	89634872	89635842	4	14	0.285714	3.5
chr3.CpG:328.1	FDicer(0.001)	CpgIslands	chr3	93247535	93251873	0	9.5	0	9.5
chr3.CpG:91.1	FDicer(0.001)	CpgIslands	chr3	94641252	94642240	2	11.5	0.173913	5.75
chr3.CpG:53.5	FDicer(0.001)	CpgIslands	chr3	95032541	95032963	3	11.5	0.26087	3.83333
chr3.CpG:122.3	FDicer(0.001)	CpgIslands	chr3	95462409	95463400	1	13	0.0769231	13
chr3.CpG:125.2	FDicer(0.001)	CpgIslands	chr3	98231298	98232587	6	25	0.24	4.16667
chr3.CpG:79.4	FDicer(0.001)	CpgIslands	chr3	106904397	106905474	4	28	0.142857	7
chr3.CpG:56.7	FDicer(0.001)	CpgIslands	chr3	107989071	107989654	2	12.5	0.16	6.25
chr3.CpG:119.3	FDicer(0.001)	CpgIslands	chr3	115954441	115955627	4.5	13	0.346154	2.88889
chr3.CpG:97.4	FDicer(0.001)	CpgIslands	chr3	121948176	121949188	1	9.5	0.105263	9.5
chr3.CpG:177.1	FDicer(0.001)	CpgIslands	chr3	127335404	127337421	6	19.5	0.307692	3.25
chr3.CpG:44.2	FDicer(0.001)	CpgIslands	chr3	130974623	130975039	10.5	33	0.318182	3.14286
chr3.CpG:70.3	FDicer(0.001)	CpgIslands	chr3	135085883	135086575	3	12.5	0.24	4.16667
chr3.CpG:84.6	FDicer(0.001)	CpgIslands	chr3	135353847	135354599	2	18.5	0.108108	9.25
chr3.CpG:122.4	FDicer(0.001)	CpgIslands	chr3	138189954	138191100	4	25.5	0.156863	6.375
chr3.CpG:69.6	FDicer(0.001)	CpgIslands	chr3	145600890	145601549	0	9	0	9
chr3.CpG:86.4	FDicer(0.001)	CpgIslands	chr3	146067369	146068029	0	9.5	0	9.5
chr3.CpG:116.2	FDicer(0.001)	CpgIslands	chr3	152058666	152059815	12	49.5	0.242424	4.125
chr4.CpG:73.1	FDicer(0.001)	CpgIslands	chr4	6380680	6381510	2	11.5	0.173913	5.75
chr4.CpG:87.2	FDicer(0.001)	CpgIslands	chr4	6917296	6918331	4	14	0.285714	3.5
chr4.CpG:226.1	FDicer(0.001)	CpgIslands	chr4	8617150	8619384	5	20.5	0.243902	4.1
chr4.CpG:121.1	FDicer(0.001)	CpgIslands	chr4	10934193	10935377	1	9.5	0.105263	9.5
chr4.CpG:96.1	FDicer(0.001)	CpgIslands	chr4	13670131	13670991	5.5	14	0.392857	2.54545
chr4.CpG:35.1	FDicer(0.001)	CpgIslands	chr4	14791295	14791671	3	11.5	0.26087	3.83333
chr4.CpG:97.1	FDicer(0.001)	CpgIslands	chr4	15940654	15941421	3	13	0.230769	4.33333
chr4.CpG:169.1	FDicer(0.001)	CpgIslands	chr4	21605366	21607023	2	13	0.153846	6.5
chr4.CpG:74.2	FDicer(0.001)	CpgIslands	chr4	22414360	22415321	3	14.5	0.206897	4.83333
chr4.CpG:67.3	FDicer(0.001)	CpgIslands	chr4	24893531	24894056	1	9.5	0.105263	9.5
chr4.CpG:113.1	FDicer(0.001)	CpgIslands	chr4	32050361	32051413	1	9.5	0.105263	9.5
chr4.CpG:113.2	FDicer(0.001)	CpgIslands	chr4	33275831	33276655	10	22	0.454545	2.2
chr4.CpG:106.1	FDicer(0.001)	CpgIslands	chr4	40800543	40801637	6	15.5	0.387097	2.58333
chr4.CpG:79.2	FDicer(0.001)	CpgIslands	chr4	40894985	40895764	2	11.5	0.173913	5.75
chr4.CpG:24.3	FDicer(0.001)	CpgIslands	chr4	43682094	43682356	5.5	14	0.392857	2.54545
chr4.CpG:164.1	FDicer(0.001)	CpgIslands	chr4	45542453	45543887	3	36.5	0.0821918	12.1667
chr4.CpG:222.1	FDicer(0.001)	CpgIslands	chr4	46463554	46465461	2	13	0.153846	6.5
chr4.CpG:104.1	FDicer(0.001)	CpgIslands	chr4	49857562	49858792	4	12.5	0.32	3.125
chr4.CpG:248.1	FDicer(0.001)	CpgIslands	chr4	55543043	55546164	7	18	0.388889	2.57143
chr4.CpG:105.2	FDicer(0.001)	CpgIslands	chr4	56959563	56960402	6	15.5	0.387097	2.58333
chr4.CpG:96.4	FDicer(0.001)	CpgIslands	chr4	57155698	57156712	3	14.5	0.206897	4.83333
chr4.CpG:141.2	FDicer(0.001)	CpgIslands	chr4	63155658	63157167	5	26	0.192308	5.2
chr4.CpG:63.3	FDicer(0.001)	CpgIslands	chr4	94223016	94223551	0	8.5	0	8.5
chr4.CpG:172.1	FDicer(0.001)	CpgIslands	chr4	98589503	98591235	1	13	0.0769231	13
chr4.CpG:219.1	FDicer(0.001)	CpgIslands	chr4	99322636	99324789	3	11.5	0.26087	3.83333
chr4.CpG:62.2	FDicer(0.001)	CpgIslands	chr4	99768360	99769031	7	31.5	0.222222	4.5
chr4.CpG:137.2	FDicer(0.001)	CpgIslands	chr4	100449037	100450613	5	14	0.357143	2.8
chr4.CpG:94.3	FDicer(0.001)	CpgIslands	chr4	102786529	102787487	3	14.5	0.206897	4.83333
chr4.CpG:77.6	FDicer(0.001)	CpgIslands	chr4	102887039	102888025	7.5	16	0.46875	2.13333
chr4.CpG:107.2	FDicer(0.001)	CpgIslands	chr4	104039578	104040509	4	12.5	0.32	3.125
chr4.CpG:99.4	FDicer(0.001)	CpgIslands	chr4	104829918	104831071	0	11.5	0	11.5
chr4.CpG:54.8	FDicer(0.001)	CpgIslands	chr4	108055810	108056302	2	11.5	0.173913	5.75
chr4.CpG:119.1	FDicer(0.001)	CpgIslands	chr4	108131835	108133119	1	10.5	0.0952381	10.5
chr4.CpG:142.3	FDicer(0.001)	CpgIslands	chr4	114597626	114598695	3	13	0.230769	4.33333
chr4.CpG:142.4	FDicer(0.001)	CpgIslands	chr4	119211834	119212888	2	11.5	0.173913	5.75
chr4.CpG:119.2	FDicer(0.001)	CpgIslands	chr4	119940551	119941778	19.5	39.5	0.493671	2.02564
chr4.CpG:32.14	FDicer(0.001)	CpgIslands	chr4	122693767	122694135	5	26.5	0.188679	5.3
chr4.CpG:79.10	FDicer(0.001)	CpgIslands	chr4	123594377	123595354	1	9.5	0.105263	9.5
chr4.CpG:233.1	FDicer(0.001)	CpgIslands	chr4	124334025	124337004	2.5	14.5	0.172414	5.8
chr4.CpG:163.1	FDicer(0.001)	CpgIslands	chr4	124527477	124528718	2	24	0.0833333	12
chr4.CpG:73.4	FDicer(0.001)	CpgIslands	chr4	124571800	124572326	5.5	15.5	0.354839	2.81818
chr4.CpG:53.12	FDicer(0.001)	CpgIslands	chr4	125781161	125781669	0	9.5	0	9.5
chr4.CpG:105.4	FDicer(0.001)	CpgIslands	chr4	128735201	128736184	1	10	0.1	10
chr4.CpG:91.2	FDicer(0.001)	CpgIslands	chr4	129497011	129498164	3	31	0.0967742	10.3333
chr4.CpG:110.4	FDicer(0.001)	CpgIslands	chr4	129662378	129663683	3	14.5	0.206897	4.83333
chr4.CpG:66.11	FDicer(0.001)	CpgIslands	chr4	130348266	130348866	1	9.5	0.105263	9.5
chr4.CpG:235.1	FDicer(0.001)	CpgIslands	chr4	131476114	131478267	8.5	18.5	0.459459	2.17647
chr4.CpG:74.4	FDicer(0.001)	CpgIslands	chr4	131604313	131605022	2	11.5	0.173913	5.75
chr4.CpG:86.6	FDicer(0.001)	CpgIslands	chr4	133053589	133054511	4	29	0.137931	7.25
chr4.CpG:217.1	FDicer(0.001)	CpgIslands	chr4	133308284	133310593	5	45	0.111111	9
chr4.CpG:167.2	FDicer(0.001)	CpgIslands	chr4	133369116	133370515	3	16	0.1875	5.33333
chr4.CpG:39.10	FDicer(0.001)	CpgIslands	chr4	134066851	134067211	0	8.5	0	8.5
chr4.CpG:182.2	FDicer(0.001)	CpgIslands	chr4	134408385	134410113	1	9.5	0.105263	9.5
chr4.CpG:112.3	FDicer(0.001)	CpgIslands	chr4	135411506	135412523	2	15.5	0.129032	7.75
chr4.CpG:82.9	FDicer(0.001)	CpgIslands	chr4	135542823	135543397	3	20.5	0.146341	6.83333
chr4.CpG:163.2	FDicer(0.001)	CpgIslands	chr4	137950802	137952476	11	28.5	0.385965	2.59091
chr4.CpG:122.1	FDicer(0.001)	CpgIslands	chr4	138629983	138631647	2	11	0.181818	5.5
chr4.CpG:70.6	FDicer(0.001)	CpgIslands	chr4	138936289	138936906	1	22	0.0454545	22
chr4.CpG:153.2	FDicer(0.001)	CpgIslands	chr4	139130130	139131646	5.5	17.5	0.314286	3.18182
chr4.CpG:148.2	FDicer(0.001)	CpgIslands	chr4	140257171	140258997	1	15.5	0.0645161	15.5
chr4.CpG:210.1	FDicer(0.001)	CpgIslands	chr4	141092176	141094777	3	11.5	0.26087	3.83333
chr4.CpG:65.4	FDicer(0.001)	CpgIslands	chr4	141219504	141220289	6	22.5	0.266667	3.75
chr4.CpG:141.4	FDicer(0.001)	CpgIslands	chr4	148681201	148682335	1.5	13	0.115385	8.66667
chr4.CpG:132.2	FDicer(0.001)	CpgIslands	chr4	148960321	148961655	3	17	0.176471	5.66667
chr4.CpG:149.2	FDicer(0.001)	CpgIslands	chr4	150481732	150483011	3	14	0.214286	4.66667
chr4.CpG:105.6	FDicer(0.001)	CpgIslands	chr4	151307688	151308675	5.5	14	0.392857	2.54545
chr4.CpG:151.2	FDicer(0.001)	CpgIslands	chr4	151382731	151384071	33.5	106	0.316038	3.16418
chr4.CpG:116.2	FDicer(0.001)	CpgIslands	chr4	151499202	151500754	4.5	21	0.214286	4.66667
chr4.CpG:55.12	FDicer(0.001)	CpgIslands	chr4	151526081	151526603	1	14	0.0714286	14
chr4.CpG:166.1	FDicer(0.001)	CpgIslands	chr4	152855734	152857546	4	20.5	0.195122	5.125
chr4.CpG:96.6	FDicer(0.001)	CpgIslands	chr4	153348692	153349731	2	13	0.153846	6.5
chr4.CpG:104.6	FDicer(0.001)	CpgIslands	chr4	153385793	153386625	3	12.5	0.24	4.16667
chr4.CpG:272.1	FDicer(0.001)	CpgIslands	chr4	154008891	154012106	4	13	0.307692	3.25
chr4.CpG:115.3	FDicer(0.001)	CpgIslands	chr4	154229759	154230573	4	15.5	0.258065	3.875
chr4.CpG:109.5	FDicer(0.001)	CpgIslands	chr4	154735086	154736196	1.5	10	0.15	6.66667
chr4.CpG:142.6	FDicer(0.001)	CpgIslands	chr4	154865144	154866631	7	19.5	0.358974	2.78571
chr4.CpG:119.3	FDicer(0.001)	CpgIslands	chr4	155068237	155069297	3	12.5	0.24	4.16667
chr4.CpG:30.21	FDicer(0.001)	CpgIslands	chr4	155408916	155409306	8	16.5	0.484848	2.0625
chr5.CpG:89.1	FDicer(0.001)	CpgIslands	chr5	9161033	9162025	1	10	0.1	10
chr5.CpG:119.2	FDicer(0.001)	CpgIslands	chr5	17865550	17866566	3	13	0.230769	4.33333
chr5.CpG:138.1	FDicer(0.001)	CpgIslands	chr5	20387293	20388589	5	19.5	0.25641	3.9
chr5.CpG:79.1	FDicer(0.001)	CpgIslands	chr5	20560999	20561844	1	11.5	0.0869565	11.5
chr5.CpG:27.1	FDicer(0.001)	CpgIslands	chr5	22924173	22924400	1	9.5	0.105263	9.5
chr5.CpG:175.1	FDicer(0.001)	CpgIslands	chr5	23180714	23182282	1	9.5	0.105263	9.5
chr5.CpG:66.3	FDicer(0.001)	CpgIslands	chr5	23854064	23854653	2	11.5	0.173913	5.75
chr5.CpG:128.1	FDicer(0.001)	CpgIslands	chr5	24031813	24033087	9	40.5	0.222222	4.5
chr5.CpG:125.1	FDicer(0.001)	CpgIslands	chr5	24605387	24607035	6	15	0.4	2.5
chr5.CpG:142.1	FDicer(0.001)	CpgIslands	chr5	28784318	28785746	22.5	76.5	0.294118	3.4
chr5.CpG:77.1	FDicer(0.001)	CpgIslands	chr5	30890545	30891416	2	11.5	0.173913	5.75
chr5.CpG:195.1	FDicer(0.001)	CpgIslands	chr5	34162535	34164363	7	40	0.175	5.71429
chr5.CpG:111.1	FDicer(0.001)	CpgIslands	chr5	34529694	34530897	0	8.5	0	8.5
chr5.CpG:150.1	FDicer(0.001)	CpgIslands	chr5	34629838	34631375	3	11.5	0.26087	3.83333
chr5.CpG:109.1	FDicer(0.001)	CpgIslands	chr5	35734242	35735289	2	12.5	0.16	6.25
chr5.CpG:26.4	FDicer(0.001)	CpgIslands	chr5	35868066	35868325	7	15.5	0.451613	2.21429
chr5.CpG:101.1	FDicer(0.001)	CpgIslands	chr5	37086714	37087578	2.5	11	0.227273	4.4
chr5.CpG:50.4	FDicer(0.001)	CpgIslands	chr5	37482377	37482865	22	76.5	0.287582	3.47727
chr5.CpG:102.3	FDicer(0.001)	CpgIslands	chr5	38952253	38953125	4	14.5	0.275862	3.625
chr5.CpG:100.2	FDicer(0.001)	CpgIslands	chr5	42154559	42155636	1	10	0.1	10
chr5.CpG:235.1	FDicer(0.001)	CpgIslands	chr5	43623903	43626437	4.5	17.5	0.257143	3.88889
chr5.CpG:150.2	FDicer(0.001)	CpgIslands	chr5	44617198	44618689	7	15.5	0.451613	2.21429
chr5.CpG:71.2	FDicer(0.001)	CpgIslands	chr5	53604171	53604930	2	11	0.181818	5.5
chr5.CpG:260.1	FDicer(0.001)	CpgIslands	chr5	58108478	58111739	3.5	12.5	0.28	3.57143
chr5.CpG:100.4	FDicer(0.001)	CpgIslands	chr5	65928171	65929243	4	16	0.25	4
chr5.CpG:185.1	FDicer(0.001)	CpgIslands	chr5	66087975	66089895	4	15	0.266667	3.75
chr5.CpG:166.1	FDicer(0.001)	CpgIslands	chr5	66154566	66156106	0	10	0	10
chr5.CpG:94.2	FDicer(0.001)	CpgIslands	chr5	67009086	67009985	3	12.5	0.24	4.16667
chr5.CpG:133.2	FDicer(0.001)	CpgIslands	chr5	67817883	67819396	5	33.5	0.149254	6.7
chr5.CpG:93.1	FDicer(0.001)	CpgIslands	chr5	74590881	74591781	2.5	12.5	0.2	5
chr5.CpG:87.3	FDicer(0.001)	CpgIslands	chr5	75440061	75440980	5	25	0.2	5
chr5.CpG:93.3	FDicer(0.001)	CpgIslands	chr5	93696519	93697632	1	11.5	0.0869565	11.5
chr5.CpG:121.2	FDicer(0.001)	CpgIslands	chr5	97426071	97427129	7	32	0.21875	4.57143
chr5.CpG:164.1	FDicer(0.001)	CpgIslands	chr5	100406738	100408485	2	11	0.181818	5.5
chr5.CpG:80.1	FDicer(0.001)	CpgIslands	chr5	104475526	104476217	7	26.5	0.264151	3.78571
chr5.CpG:140.3	FDicer(0.001)	CpgIslands	chr5	108795605	108796966	3	20.5	0.146341	6.83333
chr5.CpG:69.7	FDicer(0.001)	CpgIslands	chr5	110659869	110660514	4	15.5	0.258065	3.875
chr5.CpG:91.3	FDicer(0.001)	CpgIslands	chr5	110877002	110877800	7	16.5	0.424242	2.35714
chr5.CpG:136.1	FDicer(0.001)	CpgIslands	chr5	111199070	111200156	3	14	0.214286	4.66667
chr5.CpG:108.3	FDicer(0.001)	CpgIslands	chr5	115607743	115608906	4	12.5	0.32	3.125
chr5.CpG:58.6	FDicer(0.001)	CpgIslands	chr5	116015132	116015748	4	15	0.266667	3.75
chr5.CpG:44.5	FDicer(0.001)	CpgIslands	chr5	116081440	116081836	3	12.5	0.24	4.16667
chr5.CpG:33.10	FDicer(0.001)	CpgIslands	chr5	117807477	117807768	1	11.5	0.0869565	11.5
chr5.CpG:111.3	FDicer(0.001)	CpgIslands	chr5	118619190	118620227	6.5	35	0.185714	5.38462
chr5.CpG:181.2	FDicer(0.001)	CpgIslands	chr5	119009680	119011467	14.5	34	0.426471	2.34483
chr5.CpG:85.6	FDicer(0.001)	CpgIslands	chr5	121670142	121671244	2	11	0.181818	5.5
chr5.CpG:85.7	FDicer(0.001)	CpgIslands	chr5	121995115	121996057	4	13	0.307692	3.25
chr5.CpG:170.1	FDicer(0.001)	CpgIslands	chr5	122161312	122163185	16.5	38.5	0.428571	2.33333
chr5.CpG:82.5	FDicer(0.001)	CpgIslands	chr5	122278416	122279083	7.5	29	0.258621	3.86667
chr5.CpG:97.8	FDicer(0.001)	CpgIslands	chr5	122734460	122735434	1	10	0.1	10
chr5.CpG:101.5	FDicer(0.001)	CpgIslands	chr5	124423600	124424320	2	14.5	0.137931	7.25
chr5.CpG:79.6	FDicer(0.001)	CpgIslands	chr5	124895300	124896199	6	18	0.333333	3
chr5.CpG:68.9	FDicer(0.001)	CpgIslands	chr5	126012744	126013189	6.5	34.5	0.188406	5.30769
chr5.CpG:81.2	FDicer(0.001)	CpgIslands	chr5	135462156	135463053	1	14.5	0.0689655	14.5
chr5.CpG:135.1	FDicer(0.001)	CpgIslands	chr5	135726098	135727357	3	14	0.214286	4.66667
chr5.CpG:102.5	FDicer(0.001)	CpgIslands	chr5	135869753	135870489	5	15.5	0.322581	3.1
chr5.CpG:303.1	FDicer(0.001)	CpgIslands	chr5	137041309	137044929	7	27.5	0.254545	3.92857
chr5.CpG:113.3	FDicer(0.001)	CpgIslands	chr5	139625834	139626805	5	14	0.357143	2.8
chr5.CpG:95.5	FDicer(0.001)	CpgIslands	chr5	141082931	141083813	15.5	39.5	0.392405	2.54839
chr5.CpG:87.8	FDicer(0.001)	CpgIslands	chr5	141305852	141306588	7.5	27.5	0.272727	3.66667
chr5.CpG:68.12	FDicer(0.001)	CpgIslands	chr5	142843268	142843824	3	11.5	0.26087	3.83333
chr5.CpG:121.3	FDicer(0.001)	CpgIslands	chr5	143721913	143722954	0	18.5	0	18.5
chr5.CpG:45.12	FDicer(0.001)	CpgIslands	chr5	143723502	143724049	1	9.5	0.105263	9.5
chr5.CpG:106.7	FDicer(0.001)	CpgIslands	chr5	144076446	144077266	5	19	0.263158	3.8
chr5.CpG:60.9	FDicer(0.001)	CpgIslands	chr5	148211482	148212129	3	14.5	0.206897	4.83333
chr5.CpG:134.3	FDicer(0.001)	CpgIslands	chr5	148241460	148242812	5	16	0.3125	3.2
chr5.CpG:51.6	FDicer(0.001)	CpgIslands	chr5	150921114	150921722	6	25	0.24	4.16667
chr6.CpG:31.2	FDicer(0.001)	CpgIslands	chr6	11857682	11857955	1	10	0.1	10
chr6.CpG:65.2	FDicer(0.001)	CpgIslands	chr6	13627459	13628170	6.5	25.5	0.254902	3.92308
chr6.CpG:78.1	FDicer(0.001)	CpgIslands	chr6	21899379	21900307	7	16.5	0.424242	2.35714
chr6.CpG:190.1	FDicer(0.001)	CpgIslands	chr6	28210940	28212310	8	26.5	0.301887	3.3125
chr6.CpG:116.1	FDicer(0.001)	CpgIslands	chr6	37820514	37821689	2	12.5	0.16	6.25
chr6.CpG:64.3	FDicer(0.001)	CpgIslands	chr6	47827365	47828155	2	11	0.181818	5.5
chr6.CpG:171.1	FDicer(0.001)	CpgIslands	chr6	47997435	47998983	10	42	0.238095	4.2
chr6.CpG:106.6	FDicer(0.001)	CpgIslands	chr6	52209985	52211192	7	30	0.233333	4.28571
chr6.CpG:107.1	FDicer(0.001)	CpgIslands	chr6	54766478	54767537	16	35	0.457143	2.1875
chr6.CpG:111.3	FDicer(0.001)	CpgIslands	chr6	70906185	70907287	2	11	0.181818	5.5
chr6.CpG:66.3	FDicer(0.001)	CpgIslands	chr6	83065389	83065897	8.5	34	0.25	4
chr6.CpG:90.4	FDicer(0.001)	CpgIslands	chr6	85433886	85434814	1	12.5	0.08	12.5
chr6.CpG:102.2	FDicer(0.001)	CpgIslands	chr6	86682751	86683588	3	15.5	0.193548	5.16667
chr6.CpG:71.12	FDicer(0.001)	CpgIslands	chr6	88034332	88035113	3.5	14.5	0.241379	4.14286
chr6.CpG:70.5	FDicer(0.001)	CpgIslands	chr6	88468499	88469150	7	17	0.411765	2.42857
chr6.CpG:148.2	FDicer(0.001)	CpgIslands	chr6	89311666	89313160	11	22.5	0.488889	2.04545
chr6.CpG:89.4	FDicer(0.001)	CpgIslands	chr6	90259070	90259817	1	11	0.0909091	11
chr6.CpG:34.9	FDicer(0.001)	CpgIslands	chr6	91634125	91634393	2	11.5	0.173913	5.75
chr6.CpG:173.2	FDicer(0.001)	CpgIslands	chr6	99642050	99643450	20	58	0.344828	2.9
chr6.CpG:160.1	FDicer(0.001)	CpgIslands	chr6	100236494	100238224	5.5	14	0.392857	2.54545
chr6.CpG:117.1	FDicer(0.001)	CpgIslands	chr6	101327164	101328081	10	45	0.222222	4.5
chr6.CpG:35.3	FDicer(0.001)	CpgIslands	chr6	102514197	102514572	2	14	0.142857	7
chr6.CpG:160.2	FDicer(0.001)	CpgIslands	chr6	113026295	113027805	1	11	0.0909091	11
chr6.CpG:62.2	FDicer(0.001)	CpgIslands	chr6	113574001	113574539	1	9.5	0.105263	9.5
chr6.CpG:75.5	FDicer(0.001)	CpgIslands	chr6	115084860	115085555	3	13	0.230769	4.33333
chr6.CpG:63.5	FDicer(0.001)	CpgIslands	chr6	115758210	115758798	0	8.5	0	8.5
chr6.CpG:51.10	FDicer(0.001)	CpgIslands	chr6	117791088	117791508	0	8.5	0	8.5
chr6.CpG:50.8	FDicer(0.001)	CpgIslands	chr6	117961319	117961816	4	14	0.285714	3.5
chr6.CpG:45.9	FDicer(0.001)	CpgIslands	chr6	118088885	118089273	2	11.5	0.173913	5.75
chr6.CpG:151.4	FDicer(0.001)	CpgIslands	chr6	120442302	120444034	5	15.5	0.322581	3.1
chr6.CpG:55.11	FDicer(0.001)	CpgIslands	chr6	121059720	121060129	3	14.5	0.206897	4.83333
chr6.CpG:73.5	FDicer(0.001)	CpgIslands	chr6	121423061	121423840	1	12.5	0.08	12.5
chr6.CpG:124.1	FDicer(0.001)	CpgIslands	chr6	128387712	128388843	4	13	0.307692	3.25
chr6.CpG:50.10	FDicer(0.001)	CpgIslands	chr6	131338228	131338634	14	37.5	0.373333	2.67857
chr6.CpG:52.8	FDicer(0.001)	CpgIslands	chr6	134590896	134591327	0	8.5	0	8.5
chr6.CpG:53.6	FDicer(0.001)	CpgIslands	chr6	134933554	134934149	3.5	15.5	0.225806	4.42857
chr6.CpG:129.2	FDicer(0.001)	CpgIslands	chr6	143115359	143116477	8	33.5	0.238806	4.1875
chr6.CpG:46.5	FDicer(0.001)	CpgIslands	chr6	145695427	145695993	0	9.5	0	9.5
chr6.CpG:85.6	FDicer(0.001)	CpgIslands	chr6	147039890	147040700	1.5	11.5	0.130435	7.66667
chr6.CpG:217.1	FDicer(0.001)	CpgIslands	chr6	148893030	148895271	1	18.5	0.0540541	18.5
chr6.CpG:158.1	FDicer(0.001)	CpgIslands	chr6	149049213	149050388	3	11.5	0.26087	3.83333
chr7.CpG:85.1	FDicer(0.001)	CpgIslands	chr7	4740618	4741224	7.5	29	0.258621	3.86667
chr7.CpG:107.1	FDicer(0.001)	CpgIslands	chr7	4945108	4946356	1	9.5	0.105263	9.5
chr7.CpG:55.1	FDicer(0.001)	CpgIslands	chr7	5004394	5004927	5	20.5	0.243902	4.1
chr7.CpG:40.2	FDicer(0.001)	CpgIslands	chr7	13403808	13404238	1	10.5	0.0952381	10.5
chr7.CpG:134.1	FDicer(0.001)	CpgIslands	chr7	13609308	13610493	2.5	13	0.192308	5.2
chr7.CpG:41.4	FDicer(0.001)	CpgIslands	chr7	16899017	16899441	2	12.5	0.16	6.25
chr7.CpG:79.2	FDicer(0.001)	CpgIslands	chr7	19577182	19577964	2	12	0.166667	6
chr7.CpG:135.2	FDicer(0.001)	CpgIslands	chr7	19589491	19591013	2	11	0.181818	5.5
chr7.CpG:53.1	FDicer(0.001)	CpgIslands	chr7	19764612	19765215	2	11.5	0.173913	5.75
chr7.CpG:30.2	FDicer(0.001)	CpgIslands	chr7	20006539	20006886	4.5	15.5	0.290323	3.44444
chr7.CpG:79.4	FDicer(0.001)	CpgIslands	chr7	29177366	29178439	0	10	0	10
chr7.CpG:38.10	FDicer(0.001)	CpgIslands	chr7	29517500	29517927	7	18	0.388889	2.57143
chr7.CpG:144.1	FDicer(0.001)	CpgIslands	chr7	31740804	31742702	3	13	0.230769	4.33333
chr7.CpG:138.1	FDicer(0.001)	CpgIslands	chr7	34917401	34918488	4	14	0.285714	3.5
chr7.CpG:58.5	FDicer(0.001)	CpgIslands	chr7	36000116	36000576	1	11	0.0909091	11
chr7.CpG:103.1	FDicer(0.001)	CpgIslands	chr7	48154148	48155595	0	8.5	0	8.5
chr7.CpG:60.1	FDicer(0.001)	CpgIslands	chr7	51684205	51684805	1	10	0.1	10
chr7.CpG:40.9	FDicer(0.001)	CpgIslands	chr7	52616867	52617200	6	27	0.222222	4.5
chr7.CpG:94.2	FDicer(0.001)	CpgIslands	chr7	52883788	52884451	8.5	20.5	0.414634	2.41176
chr7.CpG:120.2	FDicer(0.001)	CpgIslands	chr7	64846182	64847441	5	18	0.277778	3.6
chr7.CpG:151.2	FDicer(0.001)	CpgIslands	chr7	70902367	70903546	5	23.5	0.212766	4.7
chr7.CpG:112.5	FDicer(0.001)	CpgIslands	chr7	73006672	73007840	6	15.5	0.387097	2.58333
chr7.CpG:83.3	FDicer(0.001)	CpgIslands	chr7	73984788	73985516	6	14.5	0.413793	2.41667
chr7.CpG:117.1	FDicer(0.001)	CpgIslands	chr7	74903684	74904773	7	27.5	0.254545	3.92857
chr7.CpG:121.2	FDicer(0.001)	CpgIslands	chr7	80702680	80703564	6	20.5	0.292683	3.41667
chr7.CpG:84.5	FDicer(0.001)	CpgIslands	chr7	86804821	86805780	4	15.5	0.258065	3.875
chr7.CpG:60.4	FDicer(0.001)	CpgIslands	chr7	86955896	86956310	7.5	31.5	0.238095	4.2
chr7.CpG:61.9	FDicer(0.001)	CpgIslands	chr7	87439142	87439748	1	10	0.1	10
chr7.CpG:181.1	FDicer(0.001)	CpgIslands	chr7	88357969	88359217	5	15	0.333333	3
chr7.CpG:113.2	FDicer(0.001)	CpgIslands	chr7	91299619	91300834	5.5	23	0.23913	4.18182
chr7.CpG:59.3	FDicer(0.001)	CpgIslands	chr7	104099915	104100448	1	15.5	0.0645161	15.5
chr7.CpG:93.1	FDicer(0.001)	CpgIslands	chr7	104473727	104474521	4.5	17	0.264706	3.77778
chr7.CpG:152.2	FDicer(0.001)	CpgIslands	chr7	106616731	106617611	37	110.5	0.334842	2.98649
chr7.CpG:91.4	FDicer(0.001)	CpgIslands	chr7	107128252	107129013	15	37	0.405405	2.46667
chr7.CpG:89.9	FDicer(0.001)	CpgIslands	chr7	108011370	108012069	6	14.5	0.413793	2.41667
chr7.CpG:67.4	FDicer(0.001)	CpgIslands	chr7	108469541	108470458	3	11.5	0.26087	3.83333
chr7.CpG:68.4	FDicer(0.001)	CpgIslands	chr7	116313042	116313644	1	11.5	0.0869565	11.5
chr7.CpG:189.1	FDicer(0.001)	CpgIslands	chr7	121558443	121560099	3	14.5	0.206897	4.83333
chr7.CpG:94.3	FDicer(0.001)	CpgIslands	chr7	128177919	128178776	4	15	0.266667	3.75
chr7.CpG:50.8	FDicer(0.001)	CpgIslands	chr7	134889994	134890645	4	13	0.307692	3.25
chr7.CpG:98.4	FDicer(0.001)	CpgIslands	chr7	135883297	135884178	3.5	15.5	0.225806	4.42857
chr7.CpG:131.2	FDicer(0.001)	CpgIslands	chr7	137408505	137410026	1	9.5	0.105263	9.5
chr7.CpG:87.5	FDicer(0.001)	CpgIslands	chr7	139158331	139159249	4	12.5	0.32	3.125
chr7.CpG:117.2	FDicer(0.001)	CpgIslands	chr7	140004629	140005681	5	14.5	0.344828	2.9
chr7.CpG:73.13	FDicer(0.001)	CpgIslands	chr7	141416333	141417090	0	10	0	10
chr7.CpG:205.1	FDicer(0.001)	CpgIslands	chr7	144504811	144507276	2	13	0.153846	6.5
chr7.CpG:80.7	FDicer(0.001)	CpgIslands	chr7	144514033	144514719	4	19.5	0.205128	4.875
chr7.CpG:92.6	FDicer(0.001)	CpgIslands	chr7	145588621	145589780	4	31.5	0.126984	7.875
chr7.CpG:113.3	FDicer(0.001)	CpgIslands	chr7	146037634	146038751	1	10	0.1	10
chr7.CpG:77.2	FDicer(0.001)	CpgIslands	chr7	146132052	146133012	2	11.5	0.173913	5.75
chr7.CpG:84.6	FDicer(0.001)	CpgIslands	chr7	146434131	146434905	7	19	0.368421	2.71429
chr7.CpG:78.10	FDicer(0.001)	CpgIslands	chr7	147222063	147222860	0	8.5	0	8.5
chr7.CpG:47.14	FDicer(0.001)	CpgIslands	chr7	148108288	148108812	2	11	0.181818	5.5
chr7.CpG:178.1	FDicer(0.001)	CpgIslands	chr7	149844853	149847223	6	15.5	0.387097	2.58333
chr7.CpG:165.1	FDicer(0.001)	CpgIslands	chr7	150153356	150155362	4	12.5	0.32	3.125
chr7.CpG:86.5	FDicer(0.001)	CpgIslands	chr7	150631065	150631908	3	12.5	0.24	4.16667
chr7.CpG:205.2	FDicer(0.001)	CpgIslands	chr7	150644960	150647382	1	10	0.1	10
chr7.CpG:100.3	FDicer(0.001)	CpgIslands	chr7	150734315	150735257	1	11	0.0909091	11
chr7.CpG:28.18	FDicer(0.001)	CpgIslands	chr7	151008709	151009011	0	8.5	0	8.5
chr7.CpG:74.6	FDicer(0.001)	CpgIslands	chr7	151739276	151739927	7.5	16	0.46875	2.13333
chr7.CpG:148.1	FDicer(0.001)	CpgIslands	chr7	152023824	152025569	7	17.5	0.4	2.5
chr8.CpG:35.1	FDicer(0.001)	CpgIslands	chr8	3451857	3452227	1	9.5	0.105263	9.5
chr8.CpG:90.1	FDicer(0.001)	CpgIslands	chr8	4258389	4259352	3	11.5	0.26087	3.83333
chr8.CpG:72.1	FDicer(0.001)	CpgIslands	chr8	12430460	12431350	3.5	14	0.25	4
chr8.CpG:104.1	FDicer(0.001)	CpgIslands	chr8	13338534	13339396	5.5	18	0.305556	3.27273
chr8.CpG:151.1	FDicer(0.001)	CpgIslands	chr8	14095589	14097363	4	13	0.307692	3.25
chr8.CpG:206.1	FDicer(0.001)	CpgIslands	chr8	15027485	15029176	2	11	0.181818	5.5
chr8.CpG:75.1	FDicer(0.001)	CpgIslands	chr8	23586867	23587703	4	16	0.25	4
chr8.CpG:95.1	FDicer(0.001)	CpgIslands	chr8	23703799	23704589	6	15.5	0.387097	2.58333
chr8.CpG:124.1	FDicer(0.001)	CpgIslands	chr8	23969368	23971049	3	15.5	0.193548	5.16667
chr8.CpG:71.1	FDicer(0.001)	CpgIslands	chr8	24168704	24169357	5	14.5	0.344828	2.9
chr8.CpG:54.3	FDicer(0.001)	CpgIslands	chr8	26148776	26149281	2	14	0.142857	7
chr8.CpG:113.1	FDicer(0.001)	CpgIslands	chr8	26311226	26312272	8	35	0.228571	4.375
chr8.CpG:60.3	FDicer(0.001)	CpgIslands	chr8	27086843	27087269	4	15.5	0.258065	3.875
chr8.CpG:97.2	FDicer(0.001)	CpgIslands	chr8	27268365	27269386	1	9.5	0.105263	9.5
chr8.CpG:40.2	FDicer(0.001)	CpgIslands	chr8	32200078	32200548	1	10	0.1	10
chr8.CpG:90.2	FDicer(0.001)	CpgIslands	chr8	34842251	34843059	2	12.5	0.16	6.25
chr8.CpG:81.1	FDicer(0.001)	CpgIslands	chr8	36028096	36028842	0	15.5	0	15.5
chr8.CpG:66.4	FDicer(0.001)	CpgIslands	chr8	49313861	49314487	4	13	0.307692	3.25
chr8.CpG:143.1	FDicer(0.001)	CpgIslands	chr8	69384022	69385081	1	9.5	0.105263	9.5
chr8.CpG:100.1	FDicer(0.001)	CpgIslands	chr8	72876619	72877446	5	14	0.357143	2.8
chr8.CpG:88.2	FDicer(0.001)	CpgIslands	chr8	72975575	72976578	0	8.5	0	8.5
chr8.CpG:67.2	FDicer(0.001)	CpgIslands	chr8	73362905	73363575	0	8.5	0	8.5
chr8.CpG:67.4	FDicer(0.001)	CpgIslands	chr8	73899634	73900171	6	18	0.333333	3
chr8.CpG:223.1	FDicer(0.001)	CpgIslands	chr8	73904191	73906382	11.5	54.5	0.211009	4.73913
chr8.CpG:64.3	FDicer(0.001)	CpgIslands	chr8	74108062	74108878	2.5	13	0.192308	5.2
chr8.CpG:37.6	FDicer(0.001)	CpgIslands	chr8	74209622	74209999	5.5	18	0.305556	3.27273
chr8.CpG:96.1	FDicer(0.001)	CpgIslands	chr8	74216573	74217642	1	9.5	0.105263	9.5
chr8.CpG:69.5	FDicer(0.001)	CpgIslands	chr8	81344627	81345146	1	14.5	0.0689655	14.5
chr8.CpG:44.8	FDicer(0.001)	CpgIslands	chr8	86176449	86176755	4.5	14.5	0.310345	3.22222
chr8.CpG:74.3	FDicer(0.001)	CpgIslands	chr8	86191949	86192677	6	18	0.333333	3
chr8.CpG:118.2	FDicer(0.001)	CpgIslands	chr8	86590035	86591366	1	10	0.1	10
chr8.CpG:53.6	FDicer(0.001)	CpgIslands	chr8	86780783	86781267	2	19.5	0.102564	9.75
chr8.CpG:83.4	FDicer(0.001)	CpgIslands	chr8	87163233	87163843	3	13	0.230769	4.33333
chr8.CpG:53.8	FDicer(0.001)	CpgIslands	chr8	87364151	87364634	5	14.5	0.344828	2.9
chr8.CpG:95.3	FDicer(0.001)	CpgIslands	chr8	89408498	89409309	4	21.5	0.186047	5.375
chr8.CpG:296.1	FDicer(0.001)	CpgIslands	chr8	90482327	90486694	2	12.5	0.16	6.25
chr8.CpG:120.2	FDicer(0.001)	CpgIslands	chr8	91150997	91151813	13	53.5	0.242991	4.11538
chr8.CpG:117.2	FDicer(0.001)	CpgIslands	chr8	96535545	96536846	4	18.5	0.216216	4.625
chr8.CpG:84.2	FDicer(0.001)	CpgIslands	chr8	97436965	97437667	4.5	31	0.145161	6.88889
chr8.CpG:116.2	FDicer(0.001)	CpgIslands	chr8	98201419	98202493	1	10	0.1	10
chr8.CpG:74.5	FDicer(0.001)	CpgIslands	chr8	106918953	106919577	6	26	0.230769	4.33333
chr8.CpG:49.11	FDicer(0.001)	CpgIslands	chr8	108129186	108129577	0	8.5	0	8.5
chr8.CpG:166.1	FDicer(0.001)	CpgIslands	chr8	108159830	108161498	4	12.5	0.32	3.125
chr8.CpG:129.2	FDicer(0.001)	CpgIslands	chr8	109459315	109460640	7	17	0.411765	2.42857
chr8.CpG:72.6	FDicer(0.001)	CpgIslands	chr8	109619851	109620497	3	24	0.125	8
chr8.CpG:121.5	FDicer(0.001)	CpgIslands	chr8	109817207	109818420	8	35	0.228571	4.375
chr8.CpG:89.4	FDicer(0.001)	CpgIslands	chr8	111238367	111239279	2	11	0.181818	5.5
chr8.CpG:29.12	FDicer(0.001)	CpgIslands	chr8	112692025	112692228	6	16	0.375	2.66667
chr8.CpG:136.2	FDicer(0.001)	CpgIslands	chr8	113580117	113581195	2	11	0.181818	5.5
chr8.CpG:129.3	FDicer(0.001)	CpgIslands	chr8	114060102	114061529	1	10	0.1	10
chr8.CpG:155.1	FDicer(0.001)	CpgIslands	chr8	118229638	118231425	12.5	33	0.378788	2.64
chr8.CpG:64.10	FDicer(0.001)	CpgIslands	chr8	119467352	119467947	3	13	0.230769	4.33333
chr8.CpG:105.5	FDicer(0.001)	CpgIslands	chr8	121918449	121919369	13.5	37.5	0.36	2.77778
chr8.CpG:113.3	FDicer(0.001)	CpgIslands	chr8	122637543	122638595	1	13	0.0769231	13
chr8.CpG:140.2	FDicer(0.001)	CpgIslands	chr8	122752698	122754236	4	14	0.285714	3.5
chr8.CpG:66.9	FDicer(0.001)	CpgIslands	chr8	124102350	124103029	7	19.5	0.358974	2.78571
chr8.CpG:171.1	FDicer(0.001)	CpgIslands	chr8	124175271	124177186	6	16.5	0.363636	2.75
chr8.CpG:88.7	FDicer(0.001)	CpgIslands	chr8	124474274	124475134	1	12.5	0.08	12.5
chr8.CpG:21.20	FDicer(0.001)	CpgIslands	chr8	124806560	124806761	2	14.5	0.137931	7.25
chr8.CpG:91.4	FDicer(0.001)	CpgIslands	chr8	124999519	125000379	3	11.5	0.26087	3.83333
chr8.CpG:47.5	FDicer(0.001)	CpgIslands	chr8	125856539	125857055	2	12.5	0.16	6.25
chr8.CpG:71.8	FDicer(0.001)	CpgIslands	chr8	126001494	126002120	3	24	0.125	8
chr8.CpG:82.4	FDicer(0.001)	CpgIslands	chr8	126177559	126178443	5	14.5	0.344828	2.9
chr8.CpG:111.2	FDicer(0.001)	CpgIslands	chr8	126755076	126756386	5	20.5	0.243902	4.1
chr8.CpG:118.4	FDicer(0.001)	CpgIslands	chr8	127472041	127473598	20.5	64	0.320312	3.12195
chr8.CpG:105.6	FDicer(0.001)	CpgIslands	chr8	128434312	128435293	9.5	28	0.339286	2.94737
chr8.CpG:114.3	FDicer(0.001)	CpgIslands	chr8	128998231	128999029	7	18	0.388889	2.57143
chr8.CpG:267.1	FDicer(0.001)	CpgIslands	chr8	129116268	129118854	12	40.5	0.296296	3.375
chr8.CpG:43.12	FDicer(0.001)	CpgIslands	chr8	130883276	130883702	2	11	0.181818	5.5
chr9.CpG:53.2	FDicer(0.001)	CpgIslands	chr9	15083976	15084483	4	12.5	0.32	3.125
chr9.CpG:69.2	FDicer(0.001)	CpgIslands	chr9	15513989	15514489	2	11.5	0.173913	5.75
chr9.CpG:70.2	FDicer(0.001)	CpgIslands	chr9	20682471	20683043	4.5	18	0.25	4
chr9.CpG:50.1	FDicer(0.001)	CpgIslands	chr9	20877533	20878025	11	24	0.458333	2.18182
chr9.CpG:104.1	FDicer(0.001)	CpgIslands	chr9	21350796	21351920	6	19.5	0.307692	3.25
chr9.CpG:69.3	FDicer(0.001)	CpgIslands	chr9	21875226	21875945	0	8.5	0	8.5
chr9.CpG:90.1	FDicer(0.001)	CpgIslands	chr9	24307449	24308042	3	14	0.214286	4.66667
chr9.CpG:39.3	FDicer(0.001)	CpgIslands	chr9	32216803	32217224	2	11.5	0.173913	5.75
chr9.CpG:65.2	FDicer(0.001)	CpgIslands	chr9	41931949	41932582	2	11	0.181818	5.5
chr9.CpG:132.1	FDicer(0.001)	CpgIslands	chr9	44412162	44413510	8.5	20.5	0.414634	2.41176
chr9.CpG:35.7	FDicer(0.001)	CpgIslands	chr9	54829137	54829422	3.5	16	0.21875	4.57143
chr9.CpG:52.6	FDicer(0.001)	CpgIslands	chr9	55889617	55890136	4	12.5	0.32	3.125
chr9.CpG:62.1	FDicer(0.001)	CpgIslands	chr9	57492979	57493590	0	10	0	10
chr9.CpG:133.1	FDicer(0.001)	CpgIslands	chr9	58159462	58160927	3	11.5	0.26087	3.83333
chr9.CpG:116.1	FDicer(0.001)	CpgIslands	chr9	58335732	58336910	4.5	15.5	0.290323	3.44444
chr9.CpG:125.3	FDicer(0.001)	CpgIslands	chr9	63604921	63606357	2	15.5	0.129032	7.75
chr9.CpG:102.1	FDicer(0.001)	CpgIslands	chr9	65238495	65239418	14.5	32.5	0.446154	2.24138
chr9.CpG:131.3	FDicer(0.001)	CpgIslands	chr9	67678593	67679551	0	18.5	0	18.5
chr9.CpG:36.7	FDicer(0.001)	CpgIslands	chr9	67688059	67688454	1	13	0.0769231	13
chr9.CpG:80.4	FDicer(0.001)	CpgIslands	chr9	70350873	70351684	6	18	0.333333	3
chr9.CpG:104.4	FDicer(0.001)	CpgIslands	chr9	72509690	72510864	2	10.5	0.190476	5.25
chr9.CpG:170.1	FDicer(0.001)	CpgIslands	chr9	74709447	74711693	2	11	0.181818	5.5
chr9.CpG:98.5	FDicer(0.001)	CpgIslands	chr9	75256997	75258102	2	16	0.125	8
chr9.CpG:82.2	FDicer(0.001)	CpgIslands	chr9	77955852	77956588	4.5	14.5	0.310345	3.22222
chr9.CpG:95.3	FDicer(0.001)	CpgIslands	chr9	78243407	78244094	0	10	0	10
chr9.CpG:87.2	FDicer(0.001)	CpgIslands	chr9	86360662	86361258	6	24	0.25	4
chr9.CpG:148.2	FDicer(0.001)	CpgIslands	chr9	86774337	86775696	1	11	0.0909091	11
chr9.CpG:200.1	FDicer(0.001)	CpgIslands	chr9	94437507	94439489	4	17	0.235294	4.25
chr9.CpG:155.2	FDicer(0.001)	CpgIslands	chr9	95459615	95461284	3	14.5	0.206897	4.83333
chr9.CpG:121.1	FDicer(0.001)	CpgIslands	chr9	99039974	99040917	0	11	0	11
chr9.CpG:67.9	FDicer(0.001)	CpgIslands	chr9	99468715	99469412	5	18	0.277778	3.6
chr9.CpG:160.2	FDicer(0.001)	CpgIslands	chr9	100543306	100544910	2	16	0.125	8
chr9.CpG:69.7	FDicer(0.001)	CpgIslands	chr9	103207237	103207947	3	12.5	0.24	4.16667
chr9.CpG:49.10	FDicer(0.001)	CpgIslands	chr9	107436212	107436894	3	14.5	0.206897	4.83333
chr9.CpG:123.5	FDicer(0.001)	CpgIslands	chr9	108419006	108420262	0	8.5	0	8.5
chr9.CpG:51.7	FDicer(0.001)	CpgIslands	chr9	108710585	108711046	2	22.5	0.0888889	11.25
chr9.CpG:243.1	FDicer(0.001)	CpgIslands	chr9	114471398	114473714	2	12.5	0.16	6.25
chr9.CpG:167.1	FDicer(0.001)	CpgIslands	chr9	115218619	115220109	2	11	0.181818	5.5
chr9.CpG:139.2	FDicer(0.001)	CpgIslands	chr9	119311034	119312718	2	14.5	0.137931	7.25
chr9.CpG:108.3	FDicer(0.001)	CpgIslands	chr9	119487592	119488467	2	14	0.142857	7
chrX.CpG:85.1	FDicer(0.001)	CpgIslands	chrX	7651016	7651967	4	16.5	0.242424	4.125
chrX.CpG:98.1	FDicer(0.001)	CpgIslands	chrX	13063090	13063833	8	30.5	0.262295	3.8125
chrX.CpG:117.1	FDicer(0.001)	CpgIslands	chrX	65931358	65932587	1	10	0.1	10
chrX.CpG:146.1	FDicer(0.001)	CpgIslands	chrX	68808884	68810412	3	14	0.214286	4.66667
chrX.CpG:83.1	FDicer(0.001)	CpgIslands	chrX	70473515	70474477	8.5	17	0.5	2
chrX.CpG:49.3	FDicer(0.001)	CpgIslands	chrX	83437019	83437653	50.5	153	0.330065	3.0297
chrX.CpG:40.6	FDicer(0.001)	CpgIslands	chrX	90542409	90542781	0	10	0	10
chrX.CpG:31.2	FDicer(0.001)	CpgIslands	chrX	91423319	91423591	3	11.5	0.26087	3.83333
chrX.CpG:158.1	FDicer(0.001)	CpgIslands	chrX	92041666	92043698	3	15.5	0.193548	5.16667
chrX.CpG:143.1	FDicer(0.001)	CpgIslands	chrX	97015201	97016948	1	9.5	0.105263	9.5
chrX.CpG:33.5	FDicer(0.001)	CpgIslands	chrX	99373805	99374125	0	8.5	0	8.5
chrX.CpG:92.3	FDicer(0.001)	CpgIslands	chrX	103123442	103124536	0	8.5	0	8.5
chrX.CpG:114.1	FDicer(0.001)	CpgIslands	chrX	130221160	130222396	2	13	0.153846	6.5
chrX.CpG:141.1	FDicer(0.001)	CpgIslands	chrX	159198021	159199332	2	10.5	0.190476	5.25
chrX.CpG:63.2	FDicer(0.001)	CpgIslands	chrX	162878238	162879004	2	17	0.117647	8.5
